# Supplementary material for: Comparison of egg-shape equations using relative curvature measures of nonlinearity
Source: Poult Sci. 2024 Jul 10;103(10):104069. doi: 10.1016/j.psj.2024.104069 (PMC11338082; doi:10.1016/j.psj.2024.104069)
Supplement: Supplementary file 2 [file mmc2.xlsx]

## Sheet: Table S1
Table S1. 2000 boundary coordinate data points of each of 300 G. gallus eggs
Image no.	X	Y
1	0.9525	4.0301
1	0.9525	4.0259
1	0.9525	4.0174
1	0.9525	4.009
1	0.9525	4.0047
1	0.9525	3.9878
1	0.9525	3.9836
1	0.95674	3.9751
1	0.95674	3.9666
1	0.95674	3.9624
1	0.95674	3.9455
1	0.96097	3.9455
1	0.96097	3.937
1	0.96097	3.9285
1	0.96097	3.9243
1	0.9652	3.9074
1	0.9652	3.9031
1	0.9652	3.8947
1	0.96944	3.8862
1	0.96944	3.882
1	0.97367	3.8693
1	0.97367	3.865
1	0.97367	3.8566
1	0.9779	3.8481
1	0.9779	3.8439
1	0.98214	3.8312
1	0.98214	3.8269
1	0.98214	3.8185
1	0.98637	3.8142
1	0.98637	3.81
1	0.9906	3.7931
1	0.9906	3.7888
1	0.99484	3.7804
1	0.99484	3.7719
1	0.99907	3.7677
1	1.0033	3.7507
1	1.0033	3.7465
1	1.0033	3.738
1	1.0033	3.7296
1	1.0075	3.7296
1	1.0075	3.7126
1	1.0075	3.7084
1	1.0118	3.6999
1	1.0118	3.6915
1	1.0118	3.6872
1	1.016	3.6703
1	1.0202	3.6661
1	1.0202	3.6576
1	1.0202	3.6491
1	1.0245	3.6449
1	1.0287	3.628
1	1.0287	3.6237
1	1.0287	3.6153
1	1.0329	3.611
1	1.0329	3.6026
1	1.0372	3.5899
1	1.0414	3.5856
1	1.0414	3.5814
1	1.0414	3.5729
1	1.0456	3.5645
1	1.0499	3.5518
1	1.0499	3.5433
1	1.0541	3.5433
1	1.0541	3.5348
1	1.0583	3.5306
1	1.0583	3.5179
1	1.0626	3.5137
1	1.0626	3.5094
1	1.0668	3.501
1	1.071	3.4925
1	1.0753	3.484
1	1.0753	3.4756
1	1.0795	3.4713
1	1.0795	3.4629
1	1.0837	3.4586
1	1.088	3.4459
1	1.0922	3.4417
1	1.0922	3.4375
1	1.0964	3.429
1	1.0964	3.4205
1	1.1007	3.4121
1	1.1049	3.4078
1	1.1049	3.4036
1	1.1091	3.3994
1	1.1134	3.3909
1	1.1176	3.3782
1	1.1218	3.3697
1	1.1261	3.3655
1	1.1261	3.357
1	1.1303	3.3528
1	1.1345	3.3443
1	1.1388	3.3359
1	1.143	3.3316
1	1.1472	3.3232
1	1.1515	3.3147
1	1.1557	3.3062
1	1.1599	3.302
1	1.1599	3.2978
1	1.1642	3.2935
1	1.1684	3.2851
1	1.1726	3.2766
1	1.1769	3.2724
1	1.1769	3.2681
1	1.1811	3.2639
1	1.1853	3.2597
1	1.1896	3.2512
1	1.1938	3.2427
1	1.198	3.2385
1	1.198	3.2343
1	1.2023	3.23
1	1.2065	3.2173
1	1.2107	3.2131
1	1.215	3.2046
1	1.2192	3.2046
1	1.2234	3.1962
1	1.2277	3.1877
1	1.2319	3.1792
1	1.2361	3.175
1	1.2404	3.175
1	1.2404	3.1665
1	1.2488	3.1623
1	1.2488	3.1538
1	1.2531	3.1496
1	1.2573	3.1496
1	1.2615	3.1454
1	1.2658	3.1369
1	1.27	3.1327
1	1.2742	3.1284
1	1.2742	3.1242
1	1.2785	3.12
1	1.2827	3.1115
1	1.2869	3.1073
1	1.2912	3.103
1	1.2912	3.0988
1	1.2954	3.0946
1	1.3039	3.0903
1	1.3081	3.0819
1	1.3123	3.0776
1	1.3123	3.0734
1	1.3166	3.0692
1	1.325	3.0649
1	1.3293	3.0607
1	1.3335	3.0522
1	1.3335	3.048
1	1.3377	3.0438
1	1.3462	3.0395
1	1.3504	3.0353
1	1.3547	3.0311
1	1.3547	3.0268
1	1.3589	3.0226
1	1.3674	3.0184
1	1.3716	3.0141
1	1.3758	3.0099
1	1.3758	3.0057
1	1.3801	3.0014
1	1.3885	2.9972
1	1.3928	2.993
1	1.397	2.9887
1	1.397	2.9845
1	1.4012	2.9803
1	1.4097	2.9718
1	1.4139	2.9718
1	1.4182	2.9676
1	1.4224	2.9633
1	1.4224	2.9591
1	1.4309	2.9464
1	1.4351	2.9464
1	1.4393	2.9422
1	1.4436	2.9379
1	1.4436	2.9337
1	1.452	2.9252
1	1.4563	2.9252
1	1.4605	2.921
1	1.4647	2.9168
1	1.4647	2.9125
1	1.4732	2.9041
1	1.4774	2.9041
1	1.4817	2.8998
1	1.4859	2.8956
1	1.4859	2.8914
1	1.4944	2.8829
1	1.4986	2.8829
1	1.5028	2.8787
1	1.5071	2.8744
1	1.5071	2.8702
1	1.5155	2.8617
1	1.5198	2.8617
1	1.524	2.8575
1	1.5282	2.8533
1	1.5282	2.849
1	1.5367	2.8406
1	1.5409	2.8406
1	1.5452	2.8363
1	1.5494	2.8321
1	1.5494	2.8279
1	1.5579	2.8194
1	1.5579	2.8152
1	1.5621	2.8109
1	1.5663	2.8067
1	1.5706	2.8067
1	1.579	2.7982
1	1.579	2.794
1	1.5833	2.7898
1	1.5875	2.7855
1	1.5917	2.7855
1	1.6002	2.7771
1	1.6002	2.7728
1	1.6044	2.7686
1	1.6087	2.7644
1	1.6087	2.7601
1	1.6171	2.7517
1	1.6214	2.7474
1	1.6256	2.7474
1	1.6298	2.7432
1	1.6341	2.739
1	1.6383	2.7305
1	1.6425	2.7263
1	1.6468	2.7263
1	1.651	2.722
1	1.6552	2.7178
1	1.6637	2.7136
1	1.6679	2.7093
1	1.6679	2.7051
1	1.6722	2.7009
1	1.6806	2.6966
1	1.6891	2.6924
1	1.6933	2.6882
1	1.6933	2.6839
1	1.7018	2.6839
1	1.706	2.6797
1	1.7103	2.6712
1	1.7187	2.6712
1	1.7187	2.667
1	1.723	2.6628
1	1.7314	2.6585
1	1.7399	2.6543
1	1.7441	2.6501
1	1.7484	2.6458
1	1.7526	2.6416
1	1.7568	2.6374
1	1.7653	2.6331
1	1.7695	2.6289
1	1.7738	2.6289
1	1.7822	2.6247
1	1.7865	2.6204
1	1.7949	2.6162
1	1.7992	2.612
1	1.7992	2.6077
1	1.8076	2.6077
1	1.8119	2.6035
1	1.8203	2.595
1	1.8246	2.5908
1	1.8288	2.5908
1	1.8373	2.5866
1	1.8415	2.5823
1	1.85	2.5739
1	1.8584	2.5696
1	1.8627	2.5696
1	1.8669	2.5654
1	1.8754	2.5612
1	1.8838	2.5527
1	1.8881	2.5485
1	1.8923	2.5485
1	1.8965	2.5442
1	1.9008	2.54
1	1.9092	2.5358
1	1.9177	2.5315
1	1.9219	2.5273
1	1.9262	2.5273
1	1.9304	2.5231
1	1.9431	2.5188
1	1.9473	2.5146
1	1.9516	2.5104
1	1.9558	2.5104
1	1.9643	2.5061
1	1.9727	2.5019
1	1.977	2.4977
1	1.9812	2.4934
1	1.9854	2.4934
1	1.9939	2.4892
1	2.0024	2.485
1	2.0066	2.4807
1	2.0108	2.4765
1	2.0151	2.4765
1	2.0235	2.4723
1	2.032	2.4638
1	2.0405	2.4638
1	2.0447	2.4596
1	2.0489	2.4596
1	2.0532	2.4553
1	2.0659	2.4469
1	2.0701	2.4426
1	2.0786	2.4426
1	2.0786	2.4384
1	2.087	2.4384
1	2.0955	2.4299
1	2.104	2.4257
1	2.1082	2.4215
1	2.1124	2.4215
1	2.1167	2.4172
1	2.1251	2.413
1	2.1336	2.413
1	2.1378	2.4088
1	2.1421	2.4045
1	2.1505	2.4003
1	2.159	2.3961
1	2.1632	2.3918
1	2.1717	2.3918
1	2.1717	2.3876
1	2.1802	2.3834
1	2.1929	2.3791
1	2.1971	2.3749
1	2.2013	2.3707
1	2.2056	2.3707
1	2.2098	2.3664
1	2.2225	2.3622
1	2.2267	2.358
1	2.231	2.3537
1	2.2394	2.3537
1	2.2394	2.3495
1	2.2521	2.341
1	2.2564	2.341
1	2.2606	2.3368
1	2.2691	2.3368
1	2.2691	2.3326
1	2.2818	2.3283
1	2.286	2.3241
1	2.2945	2.3199
1	2.2987	2.3156
1	2.3029	2.3156
1	2.3156	2.3114
1	2.3156	2.3072
1	2.3241	2.3072
1	2.3283	2.3029
1	2.3326	2.3029
1	2.341	2.2945
1	2.3453	2.2945
1	2.3495	2.2902
1	2.358	2.2902
1	2.358	2.286
1	2.3749	2.2818
1	2.3791	2.2775
1	2.3876	2.2733
1	2.3961	2.2733
1	2.3961	2.2691
1	2.4088	2.2648
1	2.413	2.2648
1	2.4172	2.2606
1	2.4257	2.2564
1	2.4299	2.2564
1	2.4426	2.2479
1	2.4469	2.2479
1	2.4553	2.2437
1	2.4638	2.2394
1	2.468	2.2394
1	2.4807	2.2352
1	2.485	2.231
1	2.4934	2.231
1	2.4977	2.2267
1	2.5019	2.2267
1	2.5146	2.2183
1	2.5188	2.2183
1	2.5231	2.214
1	2.5315	2.214
1	2.5358	2.2098
1	2.5485	2.2056
1	2.5527	2.2056
1	2.5612	2.2013
1	2.5654	2.1971
1	2.5739	2.1971
1	2.5823	2.1929
1	2.5908	2.1886
1	2.595	2.1886
1	2.5993	2.1844
1	2.6077	2.1844
1	2.6204	2.1802
1	2.6289	2.1759
1	2.6331	2.1759
1	2.6374	2.1717
1	2.6458	2.1717
1	2.6543	2.1675
1	2.6628	2.1632
1	2.667	2.1632
1	2.6755	2.159
1	2.6797	2.1548
1	2.6924	2.1548
1	2.6966	2.1505
1	2.7009	2.1505
1	2.7051	2.1463
1	2.7136	2.1463
1	2.722	2.1421
1	2.7305	2.1378
1	2.7347	2.1378
1	2.7432	2.1336
1	2.7517	2.1336
1	2.7644	2.1294
1	2.7728	2.1251
1	2.7771	2.1251
1	2.7813	2.1209
1	2.7898	2.1209
1	2.7982	2.1167
1	2.8067	2.1167
1	2.8067	2.1124
1	2.8152	2.1124
1	2.8236	2.1082
1	2.8363	2.104
1	2.8448	2.104
1	2.849	2.104
1	2.8533	2.0997
1	2.8617	2.0997
1	2.8744	2.0955
1	2.8829	2.0913
1	2.8871	2.0913
1	2.8914	2.087
1	2.8998	2.087
1	2.9125	2.0828
1	2.921	2.0828
1	2.9252	2.0786
1	2.9337	2.0786
1	2.9379	2.0743
1	2.9506	2.0743
1	2.9591	2.0701
1	2.9676	2.0701
1	2.9718	2.0659
1	2.9803	2.0659
1	2.993	2.0616
1	3.0014	2.0616
1	3.0099	2.0574
1	3.0141	2.0574
1	3.0226	2.0532
1	3.0353	2.0532
1	3.0438	2.0489
1	3.0522	2.0489
1	3.0565	2.0489
1	3.0649	2.0447
1	3.0776	2.0405
1	3.0861	2.0405
1	3.0946	2.0405
1	3.0988	2.0362
1	3.1073	2.0362
1	3.12	2.032
1	3.1284	2.032
1	3.1369	2.032
1	3.1411	2.0278
1	3.1496	2.0278
1	3.1623	2.0235
1	3.1708	2.0235
1	3.1792	2.0235
1	3.1835	2.0235
1	3.1919	2.0193
1	3.2046	2.0193
1	3.2131	2.0151
1	3.2216	2.0151
1	3.2258	2.0151
1	3.2343	2.0108
1	3.247	2.0108
1	3.2554	2.0108
1	3.2639	2.0066
1	3.2681	2.0066
1	3.2766	2.0066
1	3.2893	2.0024
1	3.2978	2.0024
1	3.3062	2.0024
1	3.3062	1.9981
1	3.3147	1.9981
1	3.3274	1.9981
1	3.3359	1.9939
1	3.3443	1.9939
1	3.3486	1.9939
1	3.357	1.9939
1	3.3697	1.9897
1	3.3782	1.9897
1	3.3867	1.9854
1	3.3909	1.9854
1	3.3994	1.9854
1	3.4163	1.9812
1	3.4205	1.9812
1	3.429	1.9812
1	3.4375	1.977
1	3.4417	1.977
1	3.4586	1.977
1	3.4629	1.977
1	3.4713	1.977
1	3.4798	1.977
1	3.484	1.977
1	3.4967	1.9727
1	3.501	1.9727
1	3.5094	1.9727
1	3.5179	1.9727
1	3.5221	1.9727
1	3.5391	1.9727
1	3.5433	1.9685
1	3.5518	1.9685
1	3.5602	1.9685
1	3.5645	1.9685
1	3.5814	1.9685
1	3.5856	1.9685
1	3.5941	1.9685
1	3.6026	1.9685
1	3.6068	1.9685
1	3.6237	1.9643
1	3.628	1.9643
1	3.6364	1.9643
1	3.6449	1.9643
1	3.6491	1.9643
1	3.6661	1.9643
1	3.6703	1.9643
1	3.6788	1.9643
1	3.6872	1.9643
1	3.6915	1.9643
1	3.7084	1.96
1	3.7126	1.96
1	3.7211	1.96
1	3.7296	1.96
1	3.7338	1.96
1	3.7507	1.96
1	3.755	1.96
1	3.7634	1.96
1	3.7719	1.96
1	3.7761	1.96
1	3.7931	1.96
1	3.7973	1.96
1	3.8058	1.96
1	3.8142	1.96
1	3.8185	1.96
1	3.8354	1.96
1	3.8396	1.96
1	3.8481	1.96
1	3.8566	1.96
1	3.865	1.9558
1	3.8777	1.9558
1	3.8862	1.9558
1	3.8904	1.9558
1	3.8989	1.9558
1	3.9074	1.9558
1	3.9201	1.9558
1	3.9285	1.9558
1	3.9328	1.9558
1	3.9412	1.9558
1	3.9497	1.9558
1	3.9624	1.9558
1	3.9709	1.96
1	3.9751	1.96
1	3.9836	1.96
1	3.992	1.96
1	4.0047	1.96
1	4.0132	1.9643
1	4.0174	1.9643
1	4.0259	1.9643
1	4.0344	1.9643
1	4.0428	1.9685
1	4.0513	1.9685
1	4.0555	1.9685
1	4.064	1.9685
1	4.0725	1.9685
1	4.0809	1.9727
1	4.0894	1.9727
1	4.0936	1.9727
1	4.1021	1.9727
1	4.1063	1.977
1	4.119	1.977
1	4.1275	1.977
1	4.1317	1.9812
1	4.1402	1.9812
1	4.1487	1.9812
1	4.1614	1.9854
1	4.1698	1.9854
1	4.1741	1.9854
1	4.1825	1.9897
1	4.191	1.9897
1	4.2037	1.9897
1	4.2122	1.9939
1	4.2164	1.9939
1	4.2249	1.9939
1	4.2333	1.9981
1	4.246	1.9981
1	4.2545	2.0024
1	4.2587	2.0024
1	4.2672	2.0024
1	4.2757	2.0024
1	4.2884	2.0066
1	4.2968	2.0066
1	4.3053	2.0108
1	4.3095	2.0108
1	4.318	2.0108
1	4.3307	2.0151
1	4.3392	2.0151
1	4.3476	2.0193
1	4.3519	2.0193
1	4.3603	2.0235
1	4.373	2.0235
1	4.3815	2.0278
1	4.39	2.0278
1	4.3942	2.032
1	4.4027	2.032
1	4.4154	2.0362
1	4.4238	2.0362
1	4.4323	2.0405
1	4.4365	2.0405
1	4.445	2.0447
1	4.4577	2.0447
1	4.4662	2.0489
1	4.4746	2.0489
1	4.4746	2.0532
1	4.4831	2.0532
1	4.4916	2.0574
1	4.5	2.0574
1	4.5085	2.0616
1	4.5127	2.0616
1	4.5212	2.0616
1	4.5339	2.0659
1	4.5381	2.0701
1	4.5466	2.0701
1	4.5508	2.0701
1	4.5551	2.0743
1	4.5678	2.0743
1	4.5762	2.0786
1	4.5847	2.0786
1	4.5889	2.0828
1	4.5974	2.0828
1	4.6059	2.087
1	4.6143	2.087
1	4.6228	2.0913
1	4.627	2.0913
1	4.6313	2.0955
1	4.644	2.0997
1	4.6482	2.104
1	4.6567	2.104
1	4.6609	2.1082
1	4.6694	2.1124
1	4.6778	2.1167
1	4.6863	2.1167
1	4.6948	2.1209
1	4.699	2.1251
1	4.7032	2.1251
1	4.7202	2.1294
1	4.7202	2.1336
1	4.7286	2.1336
1	4.7371	2.1378
1	4.7413	2.1378
1	4.754	2.1463
1	4.7583	2.1463
1	4.7625	2.1505
1	4.771	2.1505
1	4.7752	2.1548
1	4.7879	2.159
1	4.7921	2.159
1	4.8006	2.1632
1	4.8048	2.1675
1	4.8091	2.1675
1	4.826	2.1717
1	4.8302	2.1759
1	4.8387	2.1759
1	4.8429	2.1802
1	4.8472	2.1802
1	4.8599	2.1886
1	4.8641	2.1886
1	4.8726	2.1886
1	4.8768	2.1929
1	4.881	2.1929
1	4.8937	2.2013
1	4.898	2.2013
1	4.9064	2.2013
1	4.9107	2.2056
1	4.9149	2.2056
1	4.9276	2.214
1	4.9318	2.214
1	4.9403	2.214
1	4.9445	2.2183
1	4.9488	2.2183
1	4.9615	2.2267
1	4.9657	2.2267
1	4.9742	2.2267
1	4.9784	2.231
1	4.9826	2.231
1	4.9953	2.2394
1	4.9996	2.2394
1	5.008	2.2437
1	5.0165	2.2437
1	5.0207	2.2479
1	5.0334	2.2521
1	5.0377	2.2521
1	5.0461	2.2564
1	5.0546	2.2606
1	5.0588	2.2606
1	5.0715	2.2648
1	5.08	2.2691
1	5.0842	2.2691
1	5.0885	2.2733
1	5.0969	2.2775
1	5.1096	2.2818
1	5.1139	2.286
1	5.1181	2.286
1	5.1223	2.2902
1	5.1266	2.2945
1	5.1393	2.2987
1	5.1435	2.3029
1	5.1477	2.3029
1	5.152	2.3072
1	5.1604	2.3114
1	5.1689	2.3199
1	5.1774	2.3199
1	5.1774	2.3241
1	5.1858	2.3283
1	5.1901	2.3326
1	5.1985	2.3368
1	5.207	2.3368
1	5.207	2.341
1	5.2155	2.3453
1	5.2197	2.3495
1	5.2282	2.3537
1	5.2366	2.358
1	5.2409	2.358
1	5.2451	2.3622
1	5.2493	2.3664
1	5.2536	2.3749
1	5.2578	2.3791
1	5.262	2.3791
1	5.2663	2.3834
1	5.2705	2.3876
1	5.279	2.3918
1	5.2832	2.3961
1	5.2832	2.4003
1	5.2874	2.4045
1	5.2917	2.4088
1	5.3001	2.413
1	5.3044	2.4172
1	5.3086	2.4172
1	5.3128	2.4215
1	5.3171	2.4257
1	5.3213	2.4342
1	5.3298	2.4384
1	5.334	2.4384
1	5.3382	2.4426
1	5.3425	2.4469
1	5.3467	2.4553
1	5.3509	2.4596
1	5.3594	2.4596
1	5.3594	2.4638
1	5.3636	2.468
1	5.3721	2.4723
1	5.3763	2.4765
1	5.3806	2.4807
1	5.3848	2.485
1	5.389	2.4892
1	5.3975	2.4934
1	5.4017	2.4977
1	5.406	2.5019
1	5.4102	2.5061
1	5.4144	2.5104
1	5.4229	2.5146
1	5.4271	2.5188
1	5.4314	2.5231
1	5.4356	2.5273
1	5.4398	2.5315
1	5.4483	2.5358
1	5.4525	2.54
1	5.4568	2.5442
1	5.461	2.5442
1	5.4652	2.5485
1	5.4695	2.5569
1	5.4737	2.5612
1	5.4822	2.5654
1	5.4864	2.5654
1	5.4906	2.5696
1	5.4949	2.5781
1	5.4991	2.5823
1	5.5076	2.5823
1	5.5076	2.5866
1	5.5118	2.5908
1	5.5203	2.595
1	5.5245	2.5993
1	5.533	2.6035
1	5.533	2.6077
1	5.5372	2.612
1	5.5457	2.6162
1	5.5499	2.6204
1	5.5584	2.6247
1	5.5584	2.6289
1	5.5626	2.6331
1	5.5711	2.6374
1	5.5753	2.6416
1	5.5838	2.6458
1	5.5838	2.6501
1	5.588	2.6543
1	5.5965	2.6585
1	5.6007	2.6628
1	5.6049	2.667
1	5.6092	2.6712
1	5.6134	2.6755
1	5.6219	2.6839
1	5.6261	2.6839
1	5.6303	2.6882
1	5.6346	2.6924
1	5.6346	2.6966
1	5.643	2.7051
1	5.6473	2.7051
1	5.6515	2.7093
1	5.6557	2.7136
1	5.66	2.7136
1	5.6684	2.722
1	5.6684	2.7263
1	5.6727	2.7305
1	5.6769	2.7347
1	5.6811	2.7347
1	5.6896	2.7432
1	5.6896	2.7474
1	5.6938	2.7517
1	5.6981	2.7559
1	5.7023	2.7559
1	5.7108	2.7644
1	5.7108	2.7686
1	5.715	2.7728
1	5.7192	2.7771
1	5.7235	2.7771
1	5.7319	2.7855
1	5.7319	2.7898
1	5.7362	2.794
1	5.7404	2.7982
1	5.7446	2.7982
1	5.7531	2.8067
1	5.7531	2.8109
1	5.7573	2.8152
1	5.7616	2.8194
1	5.7616	2.8236
1	5.77	2.8321
1	5.7743	2.8321
1	5.7785	2.8363
1	5.7827	2.8406
1	5.7827	2.8448
1	5.7912	2.8533
1	5.7912	2.8575
1	5.7954	2.8617
1	5.7997	2.866
1	5.8039	2.866
1	5.8124	2.8787
1	5.8124	2.8829
1	5.8166	2.8871
1	5.8208	2.8914
1	5.8251	2.8956
1	5.8335	2.9041
1	5.8335	2.9083
1	5.8378	2.9125
1	5.842	2.9168
1	5.8462	2.921
1	5.8505	2.9295
1	5.8547	2.9379
1	5.8589	2.9379
1	5.8632	2.9422
1	5.8632	2.9506
1	5.8716	2.9549
1	5.8759	2.9591
1	5.8759	2.9633
1	5.8801	2.9676
1	5.8843	2.9718
1	5.8886	2.9803
1	5.8928	2.9845
1	5.8928	2.9887
1	5.897	2.9972
1	5.9013	3.0014
1	5.9097	3.0099
1	5.914	3.0184
1	5.914	3.0226
1	5.9182	3.0268
1	5.9224	3.0353
1	5.9309	3.0438
1	5.9351	3.048
1	5.9351	3.0522
1	5.9394	3.0565
1	5.9436	3.0649
1	5.9478	3.0734
1	5.9521	3.0776
1	5.9521	3.0819
1	5.9563	3.0861
1	5.9605	3.0903
1	5.9648	3.0988
1	5.969	3.1073
1	5.9732	3.1073
1	5.9775	3.1157
1	5.9817	3.12
1	5.9859	3.1327
1	5.9902	3.1369
1	5.9944	3.1411
1	5.9986	3.1454
1	6.0029	3.1538
1	6.0071	3.1623
1	6.0113	3.1708
1	6.0156	3.1708
1	6.0156	3.1792
1	6.0198	3.1835
1	6.0283	3.1919
1	6.0283	3.2004
1	6.0325	3.2004
1	6.0367	3.2089
1	6.041	3.2131
1	6.0452	3.2216
1	6.0452	3.23
1	6.0494	3.2343
1	6.0537	3.2385
1	6.0579	3.247
1	6.0621	3.2554
1	6.0664	3.2597
1	6.0664	3.2681
1	6.0706	3.2681
1	6.0706	3.2766
1	6.0748	3.2851
1	6.0791	3.2893
1	6.0833	3.2935
1	6.0833	3.2978
1	6.0875	3.302
1	6.0918	3.3105
1	6.0918	3.3189
1	6.096	3.3232
1	6.096	3.3274
1	6.1002	3.3316
1	6.1045	3.3443
1	6.1087	3.3528
1	6.1129	3.357
1	6.1129	3.3613
1	6.1172	3.3655
1	6.1214	3.3782
1	6.1214	3.3867
1	6.1256	3.3909
1	6.1256	3.3951
1	6.1299	3.4036
1	6.1341	3.4121
1	6.1383	3.4205
1	6.1383	3.429
1	6.1426	3.429
1	6.1426	3.4375
1	6.1468	3.4459
1	6.151	3.4544
1	6.151	3.4629
1	6.1553	3.4671
1	6.1553	3.4756
1	6.1595	3.4883
1	6.1637	3.4967
1	6.168	3.5052
1	6.168	3.5094
1	6.1722	3.5179
1	6.1722	3.5306
1	6.1764	3.5348
1	6.1764	3.5433
1	6.1807	3.5433
1	6.1807	3.5518
1	6.1849	3.5645
1	6.1849	3.5729
1	6.1891	3.5772
1	6.1891	3.5856
1	6.1891	3.5899
1	6.1934	3.6026
1	6.1976	3.6068
1	6.1976	3.6153
1	6.2018	3.6237
1	6.2018	3.628
1	6.2061	3.6449
1	6.2061	3.6491
1	6.2103	3.6576
1	6.2103	3.6661
1	6.2103	3.6703
1	6.2145	3.6872
1	6.2145	3.6915
1	6.2188	3.6999
1	6.2188	3.7084
1	6.2188	3.7126
1	6.223	3.7253
1	6.223	3.7296
1	6.2272	3.7338
1	6.2272	3.7423
1	6.2272	3.7465
1	6.2315	3.7634
1	6.2315	3.7677
1	6.2315	3.7761
1	6.2357	3.7846
1	6.2357	3.7888
1	6.2357	3.8058
1	6.2357	3.81
1	6.2399	3.8142
1	6.2399	3.8227
1	6.2399	3.8269
1	6.2399	3.8439
1	6.2399	3.8481
1	6.2442	3.8566
1	6.2442	3.865
1	6.2442	3.8693
1	6.2442	3.8862
1	6.2442	3.8904
1	6.2442	3.8989
1	6.2484	3.9031
1	6.2484	3.9074
1	6.2484	3.9243
1	6.2484	3.9285
1	6.2484	3.937
1	6.2484	3.9455
1	6.2484	3.9497
1	6.2484	3.9666
1	6.2484	3.9709
1	6.2484	3.9793
1	6.2484	3.9878
1	6.2484	3.992
1	6.2484	4.009
1	6.2484	4.0174
1	6.2442	4.0217
1	6.2442	4.0301
1	6.2442	4.0386
1	6.2442	4.0513
1	6.2442	4.0598
1	6.2442	4.064
1	6.2442	4.0725
1	6.2442	4.0809
1	6.2399	4.0894
1	6.2399	4.0979
1	6.2399	4.1021
1	6.2399	4.1106
1	6.2399	4.119
1	6.2357	4.1317
1	6.2357	4.1402
1	6.2357	4.1444
1	6.2357	4.1529
1	6.2357	4.1614
1	6.2315	4.1741
1	6.2315	4.1825
1	6.2315	4.1868
1	6.2315	4.1952
1	6.2272	4.2037
1	6.2272	4.2164
1	6.2272	4.2249
1	6.223	4.2291
1	6.223	4.2376
1	6.223	4.246
1	6.2188	4.2545
1	6.2188	4.263
1	6.2188	4.2672
1	6.2188	4.2757
1	6.2145	4.2799
1	6.2145	4.2926
1	6.2145	4.3011
1	6.2103	4.3053
1	6.2103	4.3138
1	6.2103	4.3222
1	6.2061	4.3349
1	6.2061	4.3434
1	6.2018	4.3476
1	6.2018	4.3561
1	6.2018	4.3646
1	6.1976	4.3773
1	6.1976	4.3857
1	6.1934	4.39
1	6.1934	4.3984
1	6.1891	4.4069
1	6.1891	4.4196
1	6.1849	4.4238
1	6.1849	4.4281
1	6.1849	4.4365
1	6.1807	4.445
1	6.1807	4.4577
1	6.1764	4.4662
1	6.1764	4.4746
1	6.1722	4.4789
1	6.1722	4.4873
1	6.168	4.4958
1	6.168	4.5043
1	6.1637	4.5127
1	6.1637	4.517
1	6.1595	4.5254
1	6.1553	4.5381
1	6.1553	4.5466
1	6.151	4.5508
1	6.151	4.5551
1	6.151	4.5635
1	6.1468	4.5762
1	6.1426	4.5847
1	6.1383	4.5932
1	6.1383	4.5974
1	6.1383	4.6059
1	6.1341	4.6143
1	6.1299	4.6228
1	6.1256	4.6313
1	6.1256	4.6355
1	6.1214	4.644
1	6.1172	4.6524
1	6.1172	4.6609
1	6.1129	4.6651
1	6.1129	4.6694
1	6.1087	4.6778
1	6.1045	4.6863
1	6.1045	4.6948
1	6.1002	4.7032
1	6.1002	4.7075
1	6.096	4.7117
1	6.0918	4.7244
1	6.0875	4.7329
1	6.0833	4.7371
1	6.0833	4.7413
1	6.0791	4.7456
1	6.0748	4.7583
1	6.0706	4.7667
1	6.0706	4.7752
1	6.0664	4.7752
1	6.0664	4.7837
1	6.0621	4.7921
1	6.0579	4.7964
1	6.0537	4.8006
1	6.0537	4.8048
1	6.0494	4.8091
1	6.0452	4.8218
1	6.0452	4.826
1	6.041	4.8302
1	6.0367	4.8345
1	6.0367	4.8387
1	6.0325	4.8514
1	6.0283	4.8514
1	6.0283	4.8599
1	6.024	4.8641
1	6.024	4.8683
1	6.0156	4.8768
1	6.0156	4.881
1	6.0113	4.8895
1	6.0071	4.898
1	6.0029	4.898
1	5.9986	4.9107
1	5.9986	4.9149
1	5.9944	4.9191
1	5.9902	4.9276
1	5.9859	4.9276
1	5.9817	4.9403
1	5.9775	4.9445
1	5.9732	4.9488
1	5.9732	4.9572
1	5.969	4.9572
1	5.9605	4.9699
1	5.9605	4.9742
1	5.9563	4.9784
1	5.9521	4.9826
1	5.9521	4.9869
1	5.9436	4.9996
1	5.9436	5.0038
1	5.9394	5.008
1	5.9351	5.0165
1	5.9309	5.0165
1	5.9224	5.0292
1	5.9224	5.0334
1	5.9182	5.0419
1	5.914	5.0461
1	5.9097	5.0504
1	5.9013	5.0588
1	5.9013	5.0631
1	5.897	5.0673
1	5.8928	5.0715
1	5.8928	5.0758
1	5.8843	5.0842
1	5.8843	5.0885
1	5.8801	5.0969
1	5.8759	5.1012
1	5.8716	5.1012
1	5.8632	5.1139
1	5.8632	5.1181
1	5.8589	5.1223
1	5.8547	5.1308
1	5.8505	5.135
1	5.842	5.1435
1	5.8378	5.1477
1	5.8378	5.152
1	5.8335	5.1562
1	5.8293	5.1604
1	5.8251	5.1689
1	5.8208	5.1731
1	5.8166	5.1731
1	5.8124	5.1774
1	5.8124	5.1858
1	5.8039	5.1901
1	5.7997	5.1943
1	5.7997	5.1985
1	5.7954	5.2028
1	5.7912	5.2112
1	5.7827	5.2155
1	5.7785	5.2197
1	5.7785	5.2239
1	5.7743	5.2282
1	5.77	5.2324
1	5.7658	5.2409
1	5.7616	5.2451
1	5.7573	5.2451
1	5.7531	5.2493
1	5.7489	5.2536
1	5.7446	5.262
1	5.7404	5.2663
1	5.7404	5.2705
1	5.7362	5.2747
1	5.7319	5.279
1	5.7235	5.2832
1	5.7192	5.2874
1	5.7192	5.2917
1	5.715	5.2959
1	5.7108	5.3001
1	5.7023	5.3044
1	5.6981	5.3086
1	5.6981	5.3128
1	5.6938	5.3171
1	5.6896	5.3213
1	5.6854	5.3298
1	5.6811	5.334
1	5.6769	5.334
1	5.6727	5.3382
1	5.6684	5.3425
1	5.6642	5.3509
1	5.66	5.3552
1	5.6557	5.3552
1	5.6515	5.3594
1	5.6473	5.3636
1	5.643	5.3721
1	5.6388	5.3763
1	5.6346	5.3806
1	5.6303	5.3806
1	5.6261	5.3848
1	5.6219	5.3933
1	5.6176	5.3975
1	5.6134	5.4017
1	5.6092	5.4017
1	5.6049	5.406
1	5.5965	5.4102
1	5.5922	5.4144
1	5.588	5.4187
1	5.588	5.4229
1	5.5838	5.4271
1	5.5753	5.4314
1	5.5711	5.4356
1	5.5668	5.4398
1	5.5668	5.4441
1	5.5626	5.4483
1	5.5541	5.4525
1	5.5499	5.4568
1	5.5414	5.461
1	5.5414	5.4652
1	5.5372	5.4695
1	5.5287	5.4737
1	5.5245	5.4779
1	5.5203	5.4822
1	5.5203	5.4864
1	5.516	5.4906
1	5.5076	5.4949
1	5.5033	5.4991
1	5.4991	5.5033
1	5.4949	5.5033
1	5.4906	5.5076
1	5.4822	5.516
1	5.4779	5.5203
1	5.4737	5.5245
1	5.4695	5.5245
1	5.4652	5.5287
1	5.4568	5.533
1	5.4525	5.5372
1	5.4483	5.5414
1	5.4483	5.5457
1	5.4441	5.5499
1	5.4356	5.5541
1	5.4314	5.5584
1	5.4271	5.5626
1	5.4229	5.5626
1	5.4144	5.5668
1	5.4102	5.5753
1	5.4017	5.5795
1	5.3975	5.5838
1	5.3933	5.5838
1	5.389	5.588
1	5.3763	5.5965
1	5.3763	5.6007
1	5.3679	5.6007
1	5.3636	5.6049
1	5.3636	5.6092
1	5.3509	5.6176
1	5.3467	5.6176
1	5.3425	5.6219
1	5.3382	5.6261
1	5.334	5.6261
1	5.3213	5.6346
1	5.3213	5.6388
1	5.3128	5.643
1	5.3086	5.6473
1	5.3044	5.6473
1	5.2917	5.6557
1	5.2874	5.66
1	5.2832	5.6642
1	5.2747	5.6642
1	5.2747	5.6684
1	5.262	5.6727
1	5.262	5.6769
1	5.2536	5.6811
1	5.2493	5.6854
1	5.2451	5.6854
1	5.2324	5.6938
1	5.2282	5.6938
1	5.2239	5.6981
1	5.2155	5.7023
1	5.2155	5.7065
1	5.2028	5.7108
1	5.1985	5.715
1	5.1943	5.7192
1	5.1858	5.7192
1	5.1858	5.7235
1	5.1731	5.7277
1	5.1689	5.7319
1	5.1604	5.7362
1	5.1562	5.7404
1	5.152	5.7404
1	5.1393	5.7446
1	5.1393	5.7489
1	5.1308	5.7531
1	5.1223	5.7573
1	5.1181	5.7573
1	5.1054	5.7658
1	5.1012	5.7658
1	5.0969	5.77
1	5.0927	5.7743
1	5.0885	5.7743
1	5.0758	5.7785
1	5.0715	5.7827
1	5.0673	5.7827
1	5.0631	5.787
1	5.0588	5.7912
1	5.0504	5.7954
1	5.0419	5.7954
1	5.0419	5.7997
1	5.0334	5.7997
1	5.0292	5.8039
1	5.0165	5.8081
1	5.008	5.8124
1	5.0038	5.8166
1	4.9953	5.8166
1	4.9911	5.8208
1	4.9826	5.8251
1	4.9784	5.8293
1	4.9742	5.8293
1	4.9657	5.8335
1	4.9572	5.8378
1	4.9488	5.842
1	4.9403	5.842
1	4.9361	5.8462
1	4.9276	5.8505
1	4.9191	5.8505
1	4.9107	5.8547
1	4.9022	5.8589
1	4.898	5.8589
1	4.8937	5.8632
1	4.8853	5.8674
1	4.8768	5.8716
1	4.8683	5.8716
1	4.8641	5.8759
1	4.8556	5.8759
1	4.8514	5.8801
1	4.8387	5.8843
1	4.8302	5.8843
1	4.826	5.8843
1	4.8175	5.8843
1	4.8091	5.8843
1	4.8006	5.8886
1	4.7921	5.8928
1	4.7879	5.8928
1	4.7794	5.8928
1	4.7752	5.897
1	4.7625	5.9013
1	4.754	5.9013
1	4.7498	5.9055
1	4.7413	5.9055
1	4.7329	5.9097
1	4.7202	5.914
1	4.7117	5.9182
1	4.7075	5.9182
1	4.699	5.9224
1	4.6905	5.9224
1	4.6778	5.9267
1	4.6694	5.9309
1	4.6609	5.9351
1	4.6567	5.9351
1	4.6482	5.9394
1	4.6355	5.9436
1	4.627	5.9436
1	4.6186	5.9478
1	4.6143	5.9478
1	4.6059	5.9521
1	4.5932	5.9563
1	4.5847	5.9563
1	4.5805	5.9605
1	4.5762	5.9605
1	4.572	5.9648
1	4.5593	5.9648
1	4.5551	5.969
1	4.5466	5.969
1	4.5466	5.9732
1	4.5381	5.9732
1	4.5297	5.9775
1	4.5212	5.9775
1	4.5127	5.9817
1	4.5085	5.9817
1	4.5	5.9859
1	4.4873	5.9902
1	4.4789	5.9902
1	4.4746	5.9944
1	4.4704	5.9944
1	4.4619	5.9986
1	4.4492	6.0029
1	4.4408	6.0029
1	4.4365	6.0071
1	4.4323	6.0071
1	4.4238	6.0071
1	4.4111	6.0113
1	4.4027	6.0156
1	4.3942	6.0156
1	4.39	6.0156
1	4.3815	6.0198
1	4.373	6.024
1	4.3646	6.024
1	4.3561	6.024
1	4.3561	6.0283
1	4.3476	6.0283
1	4.3392	6.0325
1	4.3307	6.0325
1	4.3222	6.0325
1	4.318	6.0367
1	4.3095	6.0367
1	4.2968	6.041
1	4.2884	6.041
1	4.2799	6.0452
1	4.2714	6.0452
1	4.2672	6.0452
1	4.2503	6.0494
1	4.246	6.0494
1	4.2418	6.0537
1	4.2333	6.0537
1	4.2291	6.0537
1	4.2122	6.0579
1	4.2079	6.0579
1	4.1995	6.0621
1	4.191	6.0621
1	4.1868	6.0621
1	4.1698	6.0664
1	4.1656	6.0664
1	4.1571	6.0706
1	4.1487	6.0706
1	4.1444	6.0706
1	4.1275	6.0748
1	4.1233	6.0748
1	4.1148	6.0748
1	4.1063	6.0748
1	4.1021	6.0748
1	4.0852	6.0791
1	4.0809	6.0791
1	4.0725	6.0791
1	4.064	6.0791
1	4.0598	6.0791
1	4.0428	6.0833
1	4.0386	6.0833
1	4.0301	6.0833
1	4.0217	6.0833
1	4.0174	6.0875
1	4.0005	6.0875
1	3.9963	6.0875
1	3.9878	6.0875
1	3.9793	6.0918
1	3.9751	6.0918
1	3.9582	6.0918
1	3.9539	6.0918
1	3.9455	6.0918
1	3.937	6.096
1	3.9328	6.096
1	3.9158	6.096
1	3.9116	6.096
1	3.9031	6.096
1	3.8947	6.096
1	3.8904	6.1002
1	3.8735	6.1002
1	3.8693	6.1002
1	3.8608	6.1002
1	3.8523	6.1002
1	3.8439	6.1045
1	3.8312	6.1045
1	3.8227	6.1045
1	3.8185	6.1045
1	3.81	6.1045
1	3.8015	6.1045
1	3.7888	6.1087
1	3.7804	6.1087
1	3.7761	6.1087
1	3.7677	6.1087
1	3.7592	6.1087
1	3.7465	6.1087
1	3.738	6.1087
1	3.7338	6.1129
1	3.7253	6.1129
1	3.7169	6.1129
1	3.7042	6.1129
1	3.6957	6.1129
1	3.6915	6.1129
1	3.683	6.1129
1	3.6745	6.1129
1	3.6618	6.1129
1	3.6534	6.1129
1	3.6491	6.1129
1	3.6407	6.1129
1	3.6322	6.1087
1	3.6195	6.1087
1	3.611	6.1087
1	3.6068	6.1087
1	3.5983	6.1087
1	3.5899	6.1087
1	3.5772	6.1045
1	3.5687	6.1045
1	3.5645	6.1045
1	3.556	6.1045
1	3.5475	6.1045
1	3.5348	6.1045
1	3.5264	6.1045
1	3.5221	6.1002
1	3.5137	6.1002
1	3.5052	6.1002
1	3.4925	6.1002
1	3.484	6.1002
1	3.4798	6.1002
1	3.4713	6.1002
1	3.4629	6.096
1	3.4502	6.096
1	3.4417	6.096
1	3.4375	6.096
1	3.429	6.096
1	3.4205	6.096
1	3.4078	6.0918
1	3.3994	6.0918
1	3.3909	6.0918
1	3.3867	6.0918
1	3.3782	6.0918
1	3.3655	6.0918
1	3.357	6.0875
1	3.3486	6.0875
1	3.3443	6.0875
1	3.3359	6.0875
1	3.3232	6.0833
1	3.3147	6.0833
1	3.3062	6.0833
1	3.302	6.0833
1	3.2935	6.0791
1	3.2808	6.0791
1	3.2724	6.0791
1	3.2639	6.0748
1	3.2597	6.0748
1	3.2512	6.0748
1	3.2385	6.0748
1	3.23	6.0706
1	3.2216	6.0706
1	3.2173	6.0706
1	3.2089	6.0706
1	3.1962	6.0664
1	3.1877	6.0664
1	3.1792	6.0664
1	3.175	6.0664
1	3.1665	6.0621
1	3.1538	6.0621
1	3.1496	6.0579
1	3.1411	6.0579
1	3.1369	6.0579
1	3.1327	6.0537
1	3.12	6.0494
1	3.1115	6.0494
1	3.103	6.0452
1	3.0988	6.0452
1	3.0903	6.0452
1	3.0776	6.041
1	3.0692	6.0367
1	3.0607	6.0367
1	3.0565	6.0367
1	3.048	6.0325
1	3.0353	6.0283
1	3.0268	6.0283
1	3.0184	6.024
1	3.0141	6.024
1	3.0057	6.024
1	2.9972	6.0198
1	2.9887	6.0198
1	2.9803	6.0198
1	2.976	6.0156
1	2.9676	6.0156
1	2.9506	6.0113
1	2.9464	6.0113
1	2.9379	6.0113
1	2.9295	6.0113
1	2.9252	6.0113
1	2.9083	6.0071
1	2.9041	6.0071
1	2.8956	6.0071
1	2.8871	6.0071
1	2.8829	6.0071
1	2.866	6.0071
1	2.8617	6.0029
1	2.8533	6.0029
1	2.849	5.9986
1	2.8448	5.9986
1	2.8321	5.9902
1	2.8279	5.9902
1	2.8194	5.9902
1	2.8152	5.9859
1	2.8109	5.9859
1	2.794	5.9817
1	2.7898	5.9775
1	2.7813	5.9775
1	2.7728	5.9732
1	2.7686	5.9732
1	2.7517	5.969
1	2.7474	5.969
1	2.739	5.9648
1	2.7305	5.9648
1	2.7263	5.9648
1	2.7136	5.9605
1	2.7093	5.9605
1	2.7009	5.9563
1	2.6924	5.9563
1	2.6882	5.9563
1	2.6712	5.9521
1	2.667	5.9478
1	2.6585	5.9478
1	2.6501	5.9436
1	2.6458	5.9436
1	2.6289	5.9394
1	2.6247	5.9394
1	2.6162	5.9351
1	2.6077	5.9309
1	2.6035	5.9309
1	2.5908	5.9267
1	2.5866	5.9224
1	2.5781	5.9224
1	2.5696	5.9182
1	2.5654	5.9182
1	2.5527	5.914
1	2.5527	5.9097
1	2.5442	5.9097
1	2.5358	5.9055
1	2.5273	5.9013
1	2.5188	5.897
1	2.5104	5.897
1	2.5061	5.8928
1	2.4977	5.8928
1	2.4892	5.8886
1	2.4807	5.8843
1	2.4723	5.8801
1	2.468	5.8801
1	2.4596	5.8759
1	2.4511	5.8759
1	2.4426	5.8716
1	2.4342	5.8674
1	2.4299	5.8674
1	2.4257	5.8632
1	2.4172	5.8589
1	2.4088	5.8547
1	2.4003	5.8547
1	2.3961	5.8505
1	2.3876	5.8462
1	2.3791	5.8462
1	2.3707	5.842
1	2.3664	5.8378
1	2.3622	5.8378
1	2.3537	5.8335
1	2.3495	5.8293
1	2.341	5.8251
1	2.3326	5.8251
1	2.3326	5.8208
1	2.3241	5.8208
1	2.3156	5.8166
1	2.3029	5.8081
1	2.2945	5.8081
1	2.2945	5.8039
1	2.286	5.8039
1	2.2818	5.7997
1	2.2733	5.7954
1	2.2691	5.7912
1	2.2648	5.7912
1	2.2606	5.787
1	2.2521	5.787
1	2.2437	5.7827
1	2.2394	5.7785
1	2.2352	5.7785
1	2.2267	5.7743
1	2.2183	5.77
1	2.2098	5.7616
1	2.2013	5.7616
1	2.2013	5.7573
1	2.1929	5.7573
1	2.1886	5.7531
1	2.1802	5.7489
1	2.1759	5.7446
1	2.1675	5.7446
1	2.1675	5.7404
1	2.159	5.7404
1	2.1505	5.7362
1	2.1463	5.7319
1	2.1378	5.7277
1	2.1336	5.7235
1	2.1251	5.7192
1	2.1167	5.715
1	2.1124	5.7108
1	2.104	5.7108
1	2.104	5.7065
1	2.0955	5.7065
1	2.087	5.6981
1	2.0828	5.6938
1	2.0743	5.6938
1	2.0743	5.6896
1	2.0659	5.6896
1	2.0574	5.6811
1	2.0532	5.6769
1	2.0447	5.6769
1	2.0447	5.6727
1	2.0362	5.6727
1	2.0278	5.6642
1	2.0235	5.66
1	2.0151	5.66
1	2.0151	5.6557
1	2.0066	5.6515
1	1.9981	5.6473
1	1.9939	5.643
1	1.9854	5.6388
1	1.9812	5.6388
1	1.977	5.6346
1	1.9685	5.6303
1	1.9643	5.6261
1	1.96	5.6219
1	1.9558	5.6219
1	1.9473	5.6176
1	1.9389	5.6092
1	1.9346	5.6049
1	1.9262	5.6049
1	1.9262	5.6007
1	1.9219	5.5965
1	1.9135	5.5922
1	1.9092	5.588
1	1.9008	5.588
1	1.9008	5.5838
1	1.8965	5.5795
1	1.8881	5.5753
1	1.8838	5.5711
1	1.8754	5.5711
1	1.8711	5.5668
1	1.8711	5.5626
1	1.8584	5.5584
1	1.8584	5.5541
1	1.85	5.5541
1	1.8457	5.5499
1	1.8457	5.5457
1	1.833	5.5372
1	1.8288	5.5372
1	1.8246	5.533
1	1.8203	5.5287
1	1.8161	5.5287
1	1.8034	5.5203
1	1.8034	5.516
1	1.7992	5.5118
1	1.7907	5.5118
1	1.7907	5.5076
1	1.7822	5.4991
1	1.778	5.4991
1	1.7738	5.4949
1	1.7695	5.4906
1	1.7653	5.4906
1	1.7568	5.4822
1	1.7526	5.4822
1	1.7484	5.4779
1	1.7441	5.4737
1	1.7399	5.4737
1	1.7314	5.4652
1	1.7314	5.461
1	1.723	5.4568
1	1.7187	5.4525
1	1.7145	5.4525
1	1.706	5.4441
1	1.7018	5.4441
1	1.6976	5.4398
1	1.6933	5.4356
1	1.6933	5.4314
1	1.6806	5.4229
1	1.6764	5.4229
1	1.6722	5.4187
1	1.6679	5.4144
1	1.6679	5.4102
1	1.6552	5.4017
1	1.651	5.4017
1	1.6468	5.3975
1	1.6425	5.3933
1	1.6425	5.389
1	1.6341	5.3806
1	1.6298	5.3806
1	1.6214	5.3763
1	1.6171	5.3721
1	1.6171	5.3679
1	1.6087	5.3594
1	1.6044	5.3552
1	1.6002	5.3552
1	1.596	5.3509
1	1.5917	5.3467
1	1.5833	5.3425
1	1.579	5.3382
1	1.579	5.334
1	1.5748	5.3298
1	1.5706	5.3255
1	1.5621	5.3213
1	1.5579	5.3171
1	1.5579	5.3128
1	1.5536	5.3086
1	1.5494	5.3044
1	1.5409	5.3001
1	1.5367	5.2959
1	1.5367	5.2917
1	1.5325	5.2874
1	1.5282	5.2832
1	1.5198	5.279
1	1.5155	5.2747
1	1.5155	5.2705
1	1.5113	5.2663
1	1.5071	5.262
1	1.4986	5.2578
1	1.4944	5.2536
1	1.4944	5.2493
1	1.4901	5.2451
1	1.4859	5.2409
1	1.4774	5.2366
1	1.4732	5.2324
1	1.4732	5.2282
1	1.469	5.2239
1	1.4647	5.2197
1	1.4605	5.2112
1	1.4563	5.207
1	1.452	5.207
1	1.4478	5.2028
1	1.4436	5.1985
1	1.4393	5.1901
1	1.4351	5.1858
1	1.4309	5.1858
1	1.4266	5.1774
1	1.4224	5.1731
1	1.4182	5.1647
1	1.4139	5.1604
1	1.4097	5.1604
1	1.4055	5.1562
1	1.4012	5.1477
1	1.397	5.1393
1	1.3928	5.135
1	1.3885	5.1308
1	1.3843	5.1308
1	1.3843	5.1223
1	1.3758	5.1181
1	1.3716	5.1139
1	1.3674	5.1096
1	1.3674	5.1054
1	1.3631	5.0969
1	1.3547	5.0927
1	1.3504	5.0885
1	1.3504	5.08
1	1.3462	5.08
1	1.342	5.0758
1	1.3377	5.0673
1	1.3335	5.0588
1	1.3293	5.0546
1	1.325	5.0546
1	1.3208	5.0461
1	1.3166	5.0377
1	1.3123	5.0334
1	1.3081	5.0292
1	1.3081	5.025
1	1.3039	5.0207
1	1.2996	5.0123
1	1.2954	5.008
1	1.2912	5.0038
1	1.2869	4.9996
1	1.2827	4.9953
1	1.2785	4.9826
1	1.2742	4.9784
1	1.27	4.9742
1	1.27	4.9699
1	1.2658	4.9657
1	1.2615	4.9572
1	1.2573	4.953
1	1.2531	4.9488
1	1.2531	4.9445
1	1.2488	4.9403
1	1.2446	4.9318
1	1.2404	4.9276
1	1.2361	4.9234
1	1.2361	4.9191
1	1.2319	4.9149
1	1.2234	4.9064
1	1.2192	4.898
1	1.215	4.8937
1	1.215	4.8895
1	1.2107	4.8853
1	1.2065	4.8726
1	1.2023	4.8683
1	1.198	4.8641
1	1.198	4.8599
1	1.1938	4.8514
1	1.1853	4.8429
1	1.1853	4.8387
1	1.1811	4.8302
1	1.1769	4.826
1	1.1769	4.8218
1	1.1684	4.8133
1	1.1684	4.8091
1	1.1642	4.8006
1	1.1599	4.7921
1	1.1557	4.7921
1	1.1515	4.7794
1	1.1515	4.7752
1	1.1472	4.771
1	1.143	4.7667
1	1.143	4.7625
1	1.1345	4.7456
1	1.1303	4.7413
1	1.1261	4.7329
1	1.1218	4.7244
1	1.1218	4.7202
1	1.1134	4.7032
1	1.1091	4.699
1	1.1049	4.6905
1	1.1007	4.6821
1	1.1007	4.6778
1	1.0922	4.6651
1	1.0922	4.6609
1	1.088	4.6567
1	1.088	4.6482
1	1.0837	4.6482
1	1.0795	4.6313
1	1.0795	4.627
1	1.0753	4.6228
1	1.071	4.6186
1	1.071	4.6143
1	1.0668	4.5974
1	1.0626	4.5974
1	1.0626	4.5889
1	1.0583	4.5847
1	1.0583	4.5805
1	1.0499	4.5635
1	1.0499	4.5593
1	1.0456	4.5551
1	1.0456	4.5466
1	1.0414	4.5424
1	1.0372	4.5297
1	1.0372	4.5254
1	1.0329	4.517
1	1.0287	4.5085
1	1.0287	4.5043
1	1.0245	4.4873
1	1.0202	4.4831
1	1.0202	4.4746
1	1.016	4.4662
1	1.0118	4.4577
1	1.0075	4.445
1	1.0075	4.4365
1	1.0033	4.4323
1	1.0033	4.4238
1	0.99907	4.4154
1	0.99484	4.4027
1	0.99484	4.3942
1	0.99484	4.39
1	0.9906	4.3815
1	0.9906	4.373
1	0.98637	4.3646
1	0.98637	4.3561
1	0.98214	4.3561
1	0.98214	4.3476
1	0.98214	4.3392
1	0.9779	4.3265
1	0.97367	4.318
1	0.97367	4.3138
1	0.97367	4.3053
1	0.96944	4.2968
1	0.96944	4.2841
1	0.9652	4.2757
1	0.9652	4.2714
1	0.9652	4.263
1	0.9652	4.2545
1	0.96097	4.2418
1	0.96097	4.2333
1	0.96097	4.2291
1	0.95674	4.2206
1	0.95674	4.2122
1	0.95674	4.1995
1	0.95674	4.191
1	0.95674	4.1868
1	0.9525	4.1783
1	0.9525	4.1698
1	0.9525	4.1571
1	0.9525	4.1487
1	0.9525	4.1444
1	0.9525	4.136
1	0.9525	4.1275
1	0.94827	4.1148
1	0.94827	4.1063
1	0.94827	4.1021
1	0.94827	4.0936
1	0.94827	4.0852
1	0.94827	4.0725
1	0.94827	4.064
1	0.94827	4.0598
[truncated: 598,002+ more rows]

## Sheet: Table S2
Table S2. Fitted results of 300 eggs' profile datas using PE with a sample size of 2000
Image no.	a	b	c1	c2	c3	scan.width	sample.size	adRMSE	V	S	rms.ic	rms.pec	critical.c	the ratio
1	2.64816	2.06955	-0.0533204	-0.0365806	0.0175629	4.15232	2000	0.0075494	46.8402	63.484	0.010521	0.00151324	0.67137	0.00225396
2	2.72494	2.06267	-0.0888223	0.0321925	0.0438642	4.13143	2000	0.00575505	49.241	65.8736	0.00584853	0.000797325	0.67137	0.00118761
3	2.67659	2.15941	-0.0587861	-0.0297189	-0.0119389	4.32434	2000	0.00839954	51.706	67.6502	0.0121358	0.00208879	0.67137	0.00311124
4	2.56634	2.01602	-0.0910726	-0.0274816	0.0494076	4.03563	2000	0.00705794	43.2574	60.2012	0.00996008	0.00169364	0.67137	0.00252267
5	2.67198	2.12751	-0.0618729	-0.0154191	0.042486	4.26468	2000	0.0062188	50.3689	66.5514	0.00708223	0.000988379	0.67137	0.00147218
6	2.80137	2.16272	-0.0868201	0.00138921	0.0247139	4.35472	2000	0.00679702	54.9805	70.75	0.00722119	0.00103317	0.67137	0.0015389
7	2.68874	2.03047	-0.0944212	-0.0223033	0.0579717	4.06343	2000	0.00656034	46.0675	62.995	0.0078727	0.00090355	0.67137	0.00134583
8	2.56885	2.04427	-0.0907496	-0.0135595	0.0373608	4.11135	2000	0.00904566	44.7758	61.5465	0.00940491	0.00137732	0.67137	0.00205151
9	2.70412	2.1412	-0.060218	0.00343265	0.0202024	4.29707	2000	0.00883426	52.0303	68.0441	0.00800553	0.00117256	0.67137	0.00174651
10	2.71081	2.0798	-0.0677808	0.00206661	-0.00698545	4.18512	2000	0.00733802	49.2065	65.7312	0.00831032	0.00124313	0.67137	0.00185164
11	2.7414	1.98246	-0.105088	0.0332617	0.0408723	3.99329	2000	0.00685963	45.805	63.06	0.00810153	0.00100808	0.67137	0.00150153
12	2.62559	2.06134	-0.0688228	-0.00313285	-0.000412175	4.14335	2000	0.00560557	46.718	63.3722	0.00579587	0.000795701	0.67137	0.00118519
13	2.99595	2.03048	-0.159002	-0.0170477	0.0710723	4.10539	2000	0.00642902	51.5615	68.7253	0.00959828	0.00172028	0.67137	0.00256235
14	2.6	2.11578	-0.100045	0.00440787	0.0209481	4.24455	2000	0.00724121	48.9203	65.2007	0.00868879	0.00105126	0.67137	0.00156584
15	2.62699	2.03908	-0.0671157	-0.0210303	0.00488692	4.09206	2000	0.00465029	45.4083	62.2296	0.00555046	0.000638697	0.67137	0.000951333
16	2.83671	2.04641	-0.123574	-0.040787	0.0340068	4.12446	2000	0.00580375	49.075	66.0003	0.00803603	0.001741	0.67137	0.00259321
17	2.56684	2.03435	-0.0671161	-0.0139191	0.0365466	4.09161	2000	0.00719204	44.2751	61.0931	0.00703317	0.0014723	0.67137	0.00219298
18	2.65667	1.96142	-0.0815426	-0.0137467	0.0503914	3.94551	2000	0.00555281	42.6092	59.9265	0.00590924	0.000967378	0.67137	0.0014409
19	2.70653	2.13732	-0.0849122	-0.00231242	0.0246193	4.28492	2000	0.0104822	51.799	67.8662	0.0110871	0.00144514	0.67137	0.00215253
20	2.56409	2.01093	-0.0758528	-0.00628603	-0.000541034	4.0359	2000	0.00563092	43.374	60.3175	0.00642959	0.000875706	0.67137	0.00130436
21	2.63878	2.20931	-0.0516906	-0.0200858	0.0343654	4.42849	2000	0.00594858	53.5354	69.0717	0.00655619	0.000817244	0.67137	0.00121728
22	2.71259	2.06718	-0.0969974	0.022599	0.0457315	4.1484	2000	0.00499461	49.0551	65.6656	0.00460598	0.000639426	0.67137	0.000952419
23	2.81052	2.14754	-0.108218	0.00144316	0.0241648	4.32294	2000	0.00534479	54.4302	70.3528	0.0059853	0.00073714	0.67137	0.00109796
24	2.81622	1.95887	-0.0674183	0.0293203	0.0226673	3.93602	2000	0.00677379	45.8299	63.3333	0.00686798	0.000995376	0.67137	0.0014826
25	2.71756	1.98367	-0.0757767	0.0279415	0.0288756	3.97079	2000	0.00471549	45.3325	62.548	0.00505502	0.000637537	0.67137	0.000949605
26	2.64314	2.04046	-0.0808512	-0.0103386	0.00946229	4.10808	2000	0.00669758	45.9606	62.7734	0.00667086	0.00116437	0.67137	0.00173431
27	2.80468	1.9875	-0.0820298	0.0318241	0.044021	3.98973	2000	0.00884528	47.0402	64.3168	0.0100549	0.00121753	0.67137	0.0018135
28	2.86644	2.07688	-0.0860995	-0.00217896	0.0402865	4.17037	2000	0.00420597	51.796	68.3945	0.00422168	0.000735029	0.67137	0.00109482
29	2.73359	2.13155	-0.0342381	0.00290177	-0.00803334	4.28236	2000	0.00606759	52.1006	68.1795	0.00502615	0.00131976	0.67137	0.00196577
30	2.68572	1.9196	-0.0970672	0.00388301	0.0356775	3.85771	2000	0.00459316	41.5748	59.1634	0.0043654	0.000837822	0.67137	0.00124793
31	2.56367	2.04013	-0.0639265	0.0181345	0.0363717	4.09841	2000	0.00419617	45.0425	61.7938	0.00438899	0.000588069	0.67137	0.000875923
32	2.58241	2.04447	-0.0820793	0.0317209	0.0011813	4.12116	2000	0.00664969	45.8519	62.5746	0.00739741	0.000940658	0.67137	0.0014011
33	2.7629	2.03456	-0.111536	-0.0332748	0.021333	4.10965	2000	0.0125718	47.3742	64.3315	0.00949775	0.00516848	0.67137	0.0076984
34	2.58912	2.01702	-0.0645676	0.0412102	0.0427607	4.05867	2000	0.00521834	44.876	61.7619	0.00496458	0.000797625	0.67137	0.00118805
35	2.79935	2.00577	-0.0758759	-0.0297905	0.0365685	4.02709	2000	0.00530304	46.651	63.8405	0.00479526	0.000929005	0.67137	0.00138374
36	2.74786	2.11911	0.033378	0.0178239	-0.0155697	4.24111	2000	0.00610567	52.0656	68.2223	0.00650133	0.00109342	0.67137	0.00162863
37	2.6615	2.00731	-0.0828365	0.00925711	0.0541715	4.01316	2000	0.00744357	45.1205	62.1482	0.00916202	0.00134666	0.67137	0.00200584
38	2.62753	1.99665	-0.0533221	7.62e-05	0.0404017	4.00309	2000	0.0055685	43.8908	60.9545	0.00555079	0.000778279	0.67137	0.00115924
39	2.66048	1.94986	-0.0886688	0.00479833	0.00725785	3.9175	2000	0.00540449	42.5131	59.8909	0.00593169	0.000724442	0.67137	0.00107905
40	2.70195	2.05699	-0.0854164	-0.0184479	0.020184	4.14202	2000	0.00391111	47.5932	64.3264	0.00456426	0.000548323	0.67137	0.000816722
41	2.51518	2.01399	-0.0485318	0.00778705	0.0366178	4.0555	2000	0.00478434	42.8769	59.7575	0.00441609	0.00090078	0.67137	0.0013417
42	2.74706	2.0318	-0.111496	0.00990448	0.00725032	4.09451	2000	0.00425045	47.8029	64.7186	0.00437648	0.000681066	0.67137	0.00101444
43	2.61162	2.08213	-0.066266	0.00879959	-0.0308534	4.18716	2000	0.00667069	47.6532	64.1466	0.00837354	0.00101162	0.67137	0.00150679
44	2.50342	2.03831	-0.0596364	-0.0192619	0.00236799	4.08953	2000	0.00720524	43.2634	60.0357	0.00483913	0.00103822	0.67137	0.00154642
45	2.66692	2.10908	-0.0911359	0.00169878	0.0794022	4.23153	2000	0.00501438	49.7613	66.0782	0.00481606	0.000698728	0.67137	0.00104075
46	2.55635	1.90715	-0.0732771	-0.0144586	0.0360585	3.84873	2000	0.00645054	38.7493	56.1897	0.00640557	0.00118218	0.67137	0.00176085
47	2.55309	1.97318	-0.0683677	-0.0038616	0.00742662	3.94664	2000	0.006569	41.609	58.7382	0.00673356	0.000904037	0.67137	0.00134655
48	2.6381	1.98961	-0.0724094	-0.0404811	0.0341234	3.991	2000	0.004844	43.0711	60.2201	0.00582654	0.000723375	0.67137	0.00107746
49	2.70303	2.0077	-0.0832932	0.0393266	-0.00426939	4.04116	2000	0.00670611	46.429	63.4548	0.00533295	0.00169522	0.67137	0.00252502
50	2.66165	1.96538	-0.102582	-0.00409483	0.0459982	3.94724	2000	0.00566833	43.0554	60.3577	0.00577604	0.000986777	0.67137	0.0014698
51	2.83296	1.97249	-0.149646	-0.0613192	0.0479845	3.98421	2000	0.0104081	45.2072	62.7256	0.0100237	0.00269084	0.67137	0.00400799
52	2.51074	2.02679	-0.0969341	-0.0563841	0.0322956	4.07403	2000	0.00589879	42.3	59.1842	0.00632938	0.00103275	0.67137	0.00153827
53	2.71176	2.09275	-0.119047	-0.0261555	0.0438139	4.22176	2000	0.00380884	49.3312	65.825	0.00430804	0.000535002	0.67137	0.000796881
54	2.64153	2.02939	-0.099292	0.00125281	0.0395408	4.07738	2000	0.0090358	45.6551	62.5383	0.0117277	0.00274439	0.67137	0.00408774
55	2.61542	2.02654	-0.0731339	-0.0240293	0.0281134	4.05675	2000	0.00983932	44.5965	61.4964	0.0113524	0.00133697	0.67137	0.00199141
56	2.88763	2.10816	-0.0908394	0.011317	-0.0234979	4.22957	2000	0.00605316	54.1111	70.3733	0.00617838	0.000824257	0.67137	0.00122772
57	2.74426	2.02376	-0.0710186	0.0119573	0.0641702	4.06443	2000	0.00580727	47.3253	64.2918	0.00576978	0.000824518	0.67137	0.00122811
58	2.80178	2.11825	-0.0459259	0.0146399	0.0268767	4.25627	2000	0.00622691	52.9815	69.1433	0.0053398	0.00108814	0.67137	0.00162077
59	2.74762	2.12749	-0.10131	-0.0530184	0.0443066	4.26807	2000	0.00699968	51.0728	67.3223	0.00858272	0.00106618	0.67137	0.00158806
60	2.69703	2.07053	-0.0835159	0.0202492	0.051579	4.15581	2000	0.00495103	48.8644	65.4445	0.00505785	0.000653138	0.67137	0.000972843
61	2.69351	2.09689	-0.0576638	0.0104872	0.0419276	4.2071	2000	0.00768157	49.8338	66.2096	0.0111569	0.00259554	0.67137	0.00386603
62	2.69107	2.10133	-0.0695509	-0.00975389	0.0113579	4.22822	2000	0.00510312	49.6221	65.9972	0.00414961	0.00114231	0.67137	0.00170147
63	2.69249	1.92831	-0.118776	-0.0025165	0.0361551	3.88201	2000	0.00646956	41.9849	59.5443	0.00696733	0.000994661	0.67137	0.00148154
64	2.7029	2.08426	-0.0573412	0.0134968	0.0500368	4.17982	2000	0.00643493	49.464	65.937	0.00679342	0.000997288	0.67137	0.00148545
65	2.9845	2.10408	-0.0869149	-0.00424171	0.0533353	4.23236	2000	0.00406932	55.2994	71.6545	0.003987	0.000869037	0.67137	0.00129442
66	2.66785	2.0697	-0.07056	0.00149729	0.0584786	4.14782	2000	0.00799634	47.9204	64.5237	0.0072959	0.00172485	0.67137	0.00256915
67	2.5773	1.98099	-0.0647356	-0.00108515	0.0114417	3.9867	2000	0.0095711	42.3781	59.4878	0.00498309	0.00398581	0.67137	0.00593682
68	2.52922	1.96317	-0.0508398	-0.00147059	0.0109378	3.93839	2000	0.00961523	40.8244	57.9719	0.00998029	0.00133437	0.67137	0.00198753
69	2.52902	2.01272	-0.0690613	-8.28e-05	0.0262281	4.02973	2000	0.00749094	42.9425	59.8492	0.00725888	0.00102577	0.67137	0.00152788
70	2.70394	2.01481	-0.11765	-0.0224354	0.00672346	4.05546	2000	0.0063016	45.6887	62.7347	0.00621625	0.00100379	0.67137	0.00149514
71	2.58473	2.03753	-0.0752137	0.00679113	0.00549177	4.09212	2000	0.00697947	45.1181	61.9058	0.00751471	0.000969708	0.67137	0.00144437
72	2.71042	2.05589	-0.072296	0.0345656	0.0337361	4.11732	2000	0.00599258	48.6883	65.3606	0.00533171	0.0010577	0.67137	0.00157544
73	2.86082	2.12267	-0.0641857	0.00713664	0.00978035	4.26238	2000	0.00651472	54.1874	70.3126	0.00452751	0.00181883	0.67137	0.00270913
74	2.50064	1.99659	-0.0893705	0.0220986	0.066522	4.025	2000	0.00747082	42.1597	59.1309	0.00623459	0.00181387	0.67137	0.00270174
75	2.51099	1.97806	-0.0726404	0.0221566	-0.000865426	3.96664	2000	0.00794642	41.5646	58.6222	0.00696004	0.00178392	0.67137	0.00265713
76	2.6699	2.08347	-0.11548	-0.026543	0.039642	4.19736	2000	0.00583559	48.1289	64.6898	0.0052148	0.000829803	0.67137	0.00123598
77	2.64069	1.99086	-0.0944093	0.0350712	0.051338	4.01418	2000	0.00626659	44.5084	61.6103	0.00776931	0.00102353	0.67137	0.00152453
78	2.6901	1.97	-0.0943228	0.0198315	0.0265043	3.95292	2000	0.00637201	44.1398	61.4275	0.00662898	0.00115905	0.67137	0.0017264
79	2.75176	2.07503	-0.0983886	0.0309259	0.00674819	4.18692	2000	0.00502674	50.339	66.8754	0.00504891	0.000786826	0.67137	0.00117197
80	2.56951	2.00182	-0.0739508	0.00375117	-0.00979846	4.01954	2000	0.00574495	43.2484	60.238	0.00595573	0.00083673	0.67137	0.0012463
81	2.47096	1.94731	-0.116529	0.0154605	0.0572484	3.9245	2000	0.00659599	39.5601	56.7432	0.00516425	0.00185474	0.67137	0.00276262
82	2.87213	2.14965	-0.0876346	-0.0257244	-0.00414414	4.31031	2000	0.00460628	55.114	71.0411	0.00479503	0.000938684	0.67137	0.00139816
83	2.66324	2.05144	-0.0423267	-0.0153342	0.012144	4.10631	2000	0.00417952	46.6741	63.4162	0.00510031	0.00058008	0.67137	0.000864024
84	2.55008	2.08814	-0.0660812	-0.0203051	0.0383366	4.1923	2000	0.00465446	46.2229	62.723	0.00312746	0.000917353	0.67137	0.00136639
85	2.83704	2.12501	-0.0532833	0.0222491	0.00158897	4.26697	2000	0.0049508	54.1725	70.244	0.00449014	0.000903381	0.67137	0.00134558
86	2.63885	2.0108	-0.0749007	-0.0205023	0.0311554	4.04285	2000	0.00667561	44.3625	61.3714	0.00500251	0.00186238	0.67137	0.00277399
87	2.60019	1.99003	-0.118665	-0.0111742	0.0554212	4.01137	2000	0.00529907	43.0202	60.1342	0.0056448	0.000905462	0.67137	0.00134868
88	2.6203	2.06685	-0.0340588	-0.0227336	-0.00533287	4.13694	2000	0.00551639	46.4756	63.108	0.00688323	0.000774059	0.67137	0.00115295
89	2.72828	2.0265	-0.108014	0.0121898	0.054825	4.08123	2000	0.00486061	47.2302	64.1774	0.00480938	0.000902321	0.67137	0.001344
90	2.64373	2.04284	-0.0720991	-0.00886897	0.0666555	4.11183	2000	0.00524678	46.0701	62.8688	0.00568598	0.000902271	0.67137	0.00134392
91	2.88413	2.03955	-0.0503196	-0.0119588	0.0110304	4.08945	2000	0.00577635	50.0353	66.9897	0.00453781	0.000993745	0.67137	0.00148017
92	2.92929	2.15169	-0.0794981	0.00599758	0.0299331	4.31832	2000	0.00637186	56.9957	72.7998	0.00730653	0.000864071	0.67137	0.00128703
93	2.43448	1.96821	-0.0713204	-0.0196764	0.0519817	3.94834	2000	0.00622009	39.2141	56.2625	0.0071191	0.000863161	0.67137	0.00128567
94	2.67816	1.97457	-0.078558	0.00488987	0.05078	3.94812	2000	0.00594924	43.8543	61.1066	0.00706553	0.00087934	0.67137	0.00130977
95	2.58873	2.01618	-0.0935916	-0.000316285	0.0380216	4.05675	2000	0.00523873	44.1271	61.0613	0.00537893	0.00105763	0.67137	0.00157533
96	2.66481	2.00019	-0.0730279	0.00321802	-0.00202212	4.01486	2000	0.00807607	44.764	61.837	0.00677781	0.00201357	0.67137	0.00299919
97	2.49189	1.9893	-0.0912463	0.0160841	0.0451871	4.00098	2000	0.00571863	41.6168	58.6187	0.00488296	0.00105594	0.67137	0.00157281
98	2.71477	2.07931	-0.104952	0.0144119	0.0282894	4.19511	2000	0.00559874	49.5348	66.0621	0.00451498	0.00153497	0.67137	0.00228632
99	2.72493	2.12188	-0.0763239	0.00720686	0.018366	4.26437	2000	0.00609629	51.5875	67.7578	0.00547444	0.0011606	0.67137	0.0017287
100	2.55163	1.97747	-0.0340926	-0.0288323	0.01181	3.94685	2000	0.00659363	41.3232	58.4339	0.00863621	0.00193034	0.67137	0.00287522
101	2.6349	2.01726	-0.0681141	0.0188602	-0.00391015	4.05458	2000	0.00541408	45.2973	62.2244	0.00578449	0.000746018	0.67137	0.00111119
102	2.50233	2.02967	-0.0781405	-0.0162114	0.0232244	4.07517	2000	0.00533818	42.9416	59.7636	0.00552912	0.000953602	0.67137	0.00142038
103	2.67461	2.02568	-0.122613	-0.0029585	0.0635839	4.085	2000	0.0047399	46.0031	62.9484	0.00479802	0.00114883	0.67137	0.00171117
104	2.62782	2.04841	-0.0848628	-0.0207804	0.0206788	4.11251	2000	0.00685599	45.8581	62.6269	0.00901646	0.00103414	0.67137	0.00154034
105	2.7952	2.10643	-0.10029	0.00134667	0.0381242	4.24263	2000	0.0059147	52.0533	68.3692	0.00506974	0.0015543	0.67137	0.00231511
106	2.68972	2.04813	-0.0760906	0.00724436	0.00843506	4.11598	2000	0.00496944	47.4486	64.2054	0.00488069	0.000947231	0.67137	0.00141089
107	2.71027	1.99475	-0.0732073	0.0217394	0.0213018	4.00222	2000	0.00544643	45.6049	62.7404	0.00508122	0.000877248	0.67137	0.00130665
108	2.6186	1.958	-0.102952	0.0197879	0.00130226	3.93091	2000	0.0072938	42.4742	59.7555	0.00916388	0.00117052	0.67137	0.00174348
109	2.74784	2.21105	-0.0777097	-0.030694	0.054256	4.4356	2000	0.00494742	55.6189	71.047	0.00512923	0.000857844	0.67137	0.00127775
110	2.58538	2.05852	-0.0362027	0.0141562	0.0341485	4.14018	2000	0.00629172	46.1561	62.7933	0.00598063	0.00162291	0.67137	0.0024173
111	2.55557	1.98709	-0.0804602	0.00368194	0.0647877	3.99238	2000	0.00478428	42.3556	59.4216	0.00399256	0.000774206	0.67137	0.00115317
112	2.90798	2.14435	-0.0925253	-0.001015	0.0440227	4.3029	2000	0.00589975	56.0501	71.9672	0.00673271	0.000831745	0.67137	0.00123888
113	2.79215	2.02628	-0.0987184	-0.0226272	0.0444441	4.05671	2000	0.00673768	47.6497	64.6764	0.00815721	0.00104101	0.67137	0.00155058
114	2.65384	2.04635	-0.0824916	0.0074677	0.0568019	4.10113	2000	0.00777578	46.7228	63.4857	0.00823073	0.00130632	0.67137	0.00194575
115	2.629	2.07835	-0.053698	-0.0265661	0.00865721	4.15589	2000	0.00616282	47.0895	63.6555	0.00698844	0.000895084	0.67137	0.00133322
116	2.71119	2.03603	-0.0533651	0.00588933	0.0156404	4.07742	2000	0.00811683	47.2096	64.0613	0.00689071	0.00276047	0.67137	0.00411169
117	2.73599	2.01006	-0.0955096	-0.00522219	0.0610455	4.05145	2000	0.0064969	46.254	63.3401	0.00605729	0.000861961	0.67137	0.00128388
118	2.69936	2.06276	-0.0859859	0.030143	0.0421822	4.15019	2000	0.00512549	48.7403	65.3678	0.00535385	0.000925092	0.67137	0.00137792
119	2.63265	1.94304	-0.0986361	-0.01067	0.0279842	3.9052	2000	0.0044552	41.5195	58.9092	0.00537149	0.000611399	0.67137	0.000910673
120	2.54148	1.99466	-0.0566827	0.0158245	0.0457049	3.99468	2000	0.00689925	42.6372	59.6347	0.00703713	0.00111632	0.67137	0.00166275
121	2.72493	2.04331	-0.0595738	0.0121855	-0.000905214	4.09383	2000	0.00669609	47.9226	64.7197	0.00571048	0.0012787	0.67137	0.00190461
122	2.59114	1.99253	-0.0452255	0.0223579	0.0251233	3.99313	2000	0.00680374	43.4891	60.5289	0.00773231	0.00096589	0.67137	0.00143868
123	2.73258	2.10474	-0.0856467	-0.0319458	0.0385806	4.21054	2000	0.00653107	50.1118	66.5037	0.00902556	0.00144664	0.67137	0.00215475
124	2.75738	2.0044	-0.0894799	-0.00915589	0.0633836	4.01407	2000	0.00610789	46.2722	63.4194	0.00653983	0.000816689	0.67137	0.00121645
125	2.71447	1.99235	-0.0935195	-0.029504	0.0371679	4.0009	2000	0.0047513	44.6596	61.8647	0.00547949	0.000857829	0.67137	0.00127773
126	2.72377	2.04432	-0.0653433	0.012179	0.0166173	4.09367	2000	0.00569767	47.9477	64.739	0.00578865	0.000791846	0.67137	0.00117945
127	2.59224	1.96309	-0.0868212	0.00259897	0.0369373	3.94901	2000	0.00488353	41.9315	59.1587	0.00576967	0.000710951	0.67137	0.00105896
128	2.66213	2.00558	-0.0843824	-0.00721198	0.0680489	4.0226	2000	0.00668448	44.754	61.8097	0.0060673	0.00138073	0.67137	0.00205659
129	2.57665	2.00327	-0.0677362	-0.0227446	0.0285084	4.01799	2000	0.00383394	42.9483	59.9533	0.00366832	0.000574169	0.67137	0.000855219
130	2.67671	1.92869	-0.128434	-0.0103026	0.0491153	3.88423	2000	0.00705234	41.6335	59.1755	0.00780468	0.000975328	0.67137	0.00145274
131	2.61141	1.90921	-0.0747648	0.00378891	0.00866743	3.82295	2000	0.00831577	39.9732	57.4896	0.00722753	0.00222288	0.67137	0.00331095
132	2.65869	2.03124	-0.0759219	-0.0012558	0.0139704	4.08082	2000	0.00520783	45.9711	62.842	0.00413359	0.00157714	0.67137	0.00234914
133	2.71372	1.97717	-0.0952236	0.0436768	0.0103041	3.98649	2000	0.00650031	45.2939	62.5442	0.00582771	0.00132653	0.67137	0.00197585
134	2.81457	2.07804	-0.0846717	-0.00544214	0.0304276	4.16592	2000	0.00635414	50.8525	67.4304	0.0057938	0.00110166	0.67137	0.00164091
135	2.70039	1.99746	-0.108227	-0.0415816	0.0112896	4.00449	2000	0.00658189	44.4832	61.6538	0.006116	0.00119766	0.67137	0.0017839
136	2.75332	2.01043	-0.0944569	0.0108336	0.0202974	4.0401	2000	0.00428991	46.8857	63.9612	0.00407927	0.00101217	0.67137	0.00150762
137	2.57453	2.00323	-0.0862319	-0.00106277	0.0341512	4.02103	2000	0.00612042	43.3028	60.2985	0.00763837	0.000878921	0.67137	0.00130915
138	2.55366	1.99273	-0.0657804	-0.0155596	0.0189014	3.99937	2000	0.00595862	42.2413	59.2779	0.0049914	0.00187153	0.67137	0.00278763
139	2.75163	2.0335	-0.0956191	-0.0368932	0.014371	4.09079	2000	0.00851278	47.0402	63.9966	0.00837256	0.00129165	0.67137	0.0019239
140	2.72063	2.07719	-0.107543	-0.0154724	0.0644026	4.17235	2000	0.00681078	48.9329	65.5296	0.00432571	0.00234774	0.67137	0.00349694
141	2.5794	2.1265	-0.0407043	-0.011967	0.00286368	4.26569	2000	0.00624778	48.64	64.8542	0.00679247	0.00147316	0.67137	0.00219426
142	2.67731	1.98074	-0.0954511	-0.0175543	0.0275677	3.996	2000	0.00570945	43.7529	60.9838	0.00409123	0.000993935	0.67137	0.00148046
143	2.74156	2.09903	-0.0997257	-0.0066589	0.0316471	4.21687	2000	0.00611573	50.5383	66.9361	0.00660125	0.0010316	0.67137	0.00153656
144	2.64732	2.00535	-0.0743094	-0.00446204	0.00387825	4.02177	2000	0.00592232	44.5615	61.5946	0.00437507	0.00162952	0.67137	0.00242716
145	2.77327	2.05466	-0.113726	0.00872026	0.0538838	4.12564	2000	0.00775688	49.2947	66.0512	0.00974072	0.0012825	0.67137	0.00191026
146	2.77636	2.11517	-0.078316	-0.00175475	0.0396774	4.24654	2000	0.0053059	52.0335	68.2711	0.00504897	0.00084989	0.67137	0.0012659
147	2.7996	2.16628	-0.104135	-0.0628485	0.0677543	4.35485	2000	0.00705522	53.7316	69.644	0.00860745	0.00135079	0.67137	0.00201199
148	2.70412	2.06436	-0.0743427	-0.0304835	0.0281602	4.13491	2000	0.0078962	47.7238	64.4176	0.00871702	0.00110654	0.67137	0.00164818
149	2.53042	1.94241	-0.0721429	0.0251092	0.0122863	3.90598	2000	0.00636794	40.4307	57.676	0.00541277	0.00117206	0.67137	0.00174577
150	2.50292	2.00408	-0.0667025	0.00544909	0.0507474	4.01281	2000	0.0092367	42.218	59.1506	0.00813337	0.00189961	0.67137	0.00282945
151	2.69584	2.03444	-0.122519	0.0271398	0.0578889	4.10638	2000	0.00534753	47.3394	64.2024	0.00506292	0.000845249	0.67137	0.00125899
152	2.5468	1.96428	-0.062194	0.00342406	0.0152318	3.93682	2000	0.00439341	41.2434	58.4056	0.00474288	0.000593671	0.67137	0.000884267
153	2.64341	2.05913	-0.109511	-0.00715374	0.07691	4.14035	2000	0.00536189	46.8721	63.5774	0.00341675	0.00124518	0.67137	0.00185468
154	2.74376	2.02114	-0.105093	0.0172533	0.0129847	4.05228	2000	0.00849586	47.3676	64.3524	0.00605673	0.00232323	0.67137	0.00346043
155	2.66252	2.11552	-0.0632217	-0.0360221	0.0385637	4.23198	2000	0.00683616	49.2222	65.5392	0.00934789	0.00105816	0.67137	0.00157612
156	2.62416	1.94007	-0.0848316	-0.0126011	0.0169414	3.88661	2000	0.00473179	41.2146	58.6034	0.00476266	0.000821453	0.67137	0.00122355
157	2.65968	2.00435	-0.079503	0.000106086	0.0211329	4.01829	2000	0.00397064	44.8041	61.8523	0.0037707	0.000589675	0.67137	0.000878315
158	2.64695	2.03708	-0.114591	-0.00192502	0.00721909	4.09163	2000	0.00581043	46.0889	62.9313	0.0062725	0.000798073	0.67137	0.00118872
159	2.55852	1.95334	-0.125817	-0.030115	0.0366171	3.93759	2000	0.00444774	40.502	57.7698	0.00476768	0.000744703	0.67137	0.00110923
160	2.79672	2.01845	-0.0803466	-0.0128103	0.0313195	4.0557	2000	0.00485037	47.5276	64.5998	0.00490899	0.0010723	0.67137	0.00159718
161	2.77689	2.15921	-0.0962522	-0.0206253	0.00865951	4.3402	2000	0.00452388	53.877	69.7508	0.00310229	0.000999638	0.67137	0.00148895
162	2.64287	2.03037	-0.0440315	0.0101916	0.034855	4.06597	2000	0.00678854	45.8313	62.6807	0.00787793	0.00142677	0.67137	0.00212516
163	2.74346	2.033	-0.118821	0.00981056	0.0680891	4.09103	2000	0.00655603	47.762	64.6792	0.00531011	0.00169364	0.67137	0.00252267
164	2.74278	2.09013	-0.0814667	-0.00297325	0.0312778	4.19132	2000	0.00524134	50.1783	66.6372	0.004891	0.000939115	0.67137	0.0013988
165	2.63092	2.0067	-0.149461	0.00432964	0.0532608	4.06009	2000	0.00440899	44.598	61.6462	0.00323439	0.00100545	0.67137	0.0014976
166	2.86973	2.20497	-0.0686395	0.00935853	-0.000621922	4.42599	2000	0.00609221	58.718	73.9461	0.00653022	0.000831672	0.67137	0.00123877
167	2.53259	2.02666	-0.0449204	-0.0278601	-0.00964406	4.05955	2000	0.00438237	43.1111	59.9595	0.00477401	0.000688571	0.67137	0.00102562
168	2.59867	2.14138	-0.0704677	-0.0142339	0.0428332	4.2852	2000	0.00717547	49.6595	65.7729	0.00936608	0.00109267	0.67137	0.00162753
169	2.76883	2.06822	-0.089037	-0.00699227	0.0350742	4.17484	2000	0.00692276	49.5273	66.1814	0.00691029	0.00131736	0.67137	0.00196219
170	2.65553	2.05969	-0.057402	-0.00912685	0.0177674	4.148	2000	0.00572986	47.0409	63.719	0.00664122	0.00111576	0.67137	0.00166191
171	2.70834	2.10246	-0.0800718	-0.00858681	0.0610818	4.22478	2000	0.00388142	50.0065	66.3785	0.00460526	0.000544406	0.67137	0.000810888
172	2.85082	2.13746	-0.0527112	-0.0210319	0.0599922	4.28495	2000	0.00562946	54.1106	70.1578	0.00595824	0.00076948	0.67137	0.00114613
173	2.72565	2.07699	-0.092836	0.0169888	0.0300035	4.17831	2000	0.0125405	49.6516	66.1897	0.0156406	0.00181193	0.67137	0.00269885
174	2.49509	1.97266	-0.0616281	0.00242198	0.0241685	3.95063	2000	0.00583214	40.7315	57.8042	0.00412355	0.00184325	0.67137	0.0027455
175	2.58212	2.06529	-0.0772359	-0.0108564	0.0401151	4.16082	2000	0.00454699	45.9687	62.605	0.00494748	0.000689676	0.67137	0.00102727
176	2.60972	1.97253	-0.0574767	0.0337303	0.044531	3.94749	2000	0.00770472	43.125	60.2959	0.00369138	0.00108656	0.67137	0.00161842
177	2.69894	2.09928	-0.0465578	0.015851	0.0647291	4.20399	2000	0.00517474	50.145	66.4917	0.00530577	0.000733907	0.67137	0.00109315
178	2.68248	2.07215	-0.090116	0.0153817	0.0111364	4.16242	2000	0.00578333	48.6149	65.1854	0.00469618	0.00122404	0.67137	0.00182319
179	2.84638	2.06976	-0.0417847	0.00122764	-0.00138321	4.12498	2000	0.00578016	51.1201	67.7593	0.00389245	0.00103921	0.67137	0.00154789
180	2.64464	2.08749	-0.0793069	0.0102284	0.0446375	4.18714	2000	0.00594686	48.5071	64.9672	0.00748048	0.000961075	0.67137	0.00143151
181	2.91759	2.05519	-0.130963	0.0275256	0.0738227	4.16056	2000	0.00463933	52.2966	69.0926	0.00486029	0.000623627	0.67137	0.000928887
182	2.62286	2.10777	-0.0838395	-0.00623775	0.0101842	4.22569	2000	0.00512456	48.7504	65.089	0.00541583	0.000719582	0.67137	0.00107181
183	2.69888	1.99247	-0.0868436	0.00723537	0.0182296	3.99644	2000	0.00485676	45.0666	62.2222	0.00544587	0.000690289	0.67137	0.00102818
184	2.74863	2.02451	-0.081743	-0.0109947	0.0410284	4.0508	2000	0.00971046	47.022	64.0114	0.0136326	0.0014222	0.67137	0.00211835
185	2.6239	1.94876	-0.113169	0.00433025	0.0630233	3.91831	2000	0.00496382	41.8761	59.2299	0.00393822	0.000815592	0.67137	0.00121482
186	2.70559	2.14363	-0.0550242	0.0155864	0.0304195	4.295	2000	0.00717121	52.4222	68.3882	0.00832757	0.00112271	0.67137	0.00167227
187	2.68533	2.0032	-0.0642327	-0.0271792	0.0320021	4.01129	2000	0.00781075	44.6731	61.77	0.00980699	0.0013026	0.67137	0.00194021
188	2.79371	2.13655	-0.0997024	0.0219483	-0.00147519	4.31761	2000	0.00596094	53.9977	69.9837	0.0059398	0.00124078	0.67137	0.00184814
189	2.57772	2.04045	-0.0476643	0.0114178	-0.00506805	4.08239	2000	0.00515217	45.1828	61.9364	0.0048005	0.000967153	0.67137	0.00144056
190	2.64215	2.11231	-0.0705329	-0.00130633	0.0411425	4.23172	2000	0.00545671	49.3837	65.6722	0.00623536	0.000788982	0.67137	0.00117518
191	2.72023	2.03935	-0.111462	-0.0258118	0.0334159	4.10942	2000	0.00554121	46.9925	63.8828	0.00349658	0.00156598	0.67137	0.00233251
192	2.74815	2.10767	-0.104485	-0.0213412	0.0833973	4.22307	2000	0.00647733	50.7547	67.1178	0.00800105	0.000908781	0.67137	0.00135362
193	2.69322	2.08847	-0.0672957	-0.00729189	0.0476807	4.19866	2000	0.0043868	49.0854	65.56	0.00448216	0.000976888	0.67137	0.00145507
194	2.75103	2.09818	-0.0848877	-0.0011661	0.0594298	4.21364	2000	0.00597225	50.7446	67.1381	0.00648203	0.000990206	0.67137	0.0014749
195	2.59647	2.04057	-0.113755	0.0137416	0.026245	4.11177	2000	0.005156	45.6322	62.4189	0.00527949	0.000772751	0.67137	0.00115101
196	2.6035	2.08276	-0.0704802	-0.0160568	0.0223261	4.17502	2000	0.0049109	47.0395	63.5659	0.00502295	0.00110602	0.67137	0.0016474
197	2.64423	2.05129	-0.0732914	0.0339301	0.0182601	4.11404	2000	0.00588191	47.283	63.971	0.0046933	0.00122798	0.67137	0.00182907
198	2.77662	2.09382	-0.0949373	0.00660977	0.00138698	4.21664	2000	0.00722873	51.2158	67.6287	0.00565342	0.00183891	0.67137	0.00273903
199	2.55955	2.0888	-0.0670013	-0.023099	0.0243742	4.19359	2000	0.0102199	46.3784	62.8765	0.00556052	0.00481351	0.67137	0.00716968
200	2.53117	2.02232	-0.0673145	-0.00812495	0.00753874	4.04993	2000	0.00481812	43.2571	60.1186	0.00492094	0.000750645	0.67137	0.00111808
201	2.64794	2.07422	-0.0510215	-0.00782537	0.0479467	4.16045	2000	0.00567494	47.5815	64.1545	0.00624372	0.00123746	0.67137	0.00184319
202	2.66801	1.99477	-0.0971905	0.0258112	0.0508616	4.00806	2000	0.00454966	44.9828	62.0899	0.0042883	0.00076539	0.67137	0.00114004
203	2.69857	2.0203	-0.122122	-0.0371144	0.00648177	4.0787	2000	0.00518091	45.5893	62.6111	0.0045416	0.00142949	0.67137	0.00212921
204	2.60085	2.00262	-0.0645373	-0.0109943	0.0183122	4.00061	2000	0.00527604	43.5286	60.5452	0.00526864	0.000716791	0.67137	0.00106765
205	2.69993	2.08624	-0.0823672	-0.00276159	0.0553674	4.18551	2000	0.00603971	49.2042	65.696	0.00642414	0.000952198	0.67137	0.00141829
206	2.7243	2.09153	-0.0606902	-0.00873662	0.0432165	4.19285	2000	0.00623123	49.7643	66.2155	0.00548121	0.000883893	0.67137	0.00131655
207	2.65171	2.06536	-0.0618019	0.00925113	-0.0294349	4.13717	2000	0.00657695	47.6096	64.2228	0.00650662	0.000865206	0.67137	0.00128872
208	2.8451	2.06777	-0.0949913	0.047807	0.0485043	4.1739	2000	0.00539209	51.997	68.5953	0.00437861	0.00093976	0.67137	0.00139976
209	2.61656	2.02624	-0.0581269	-0.00841567	0.0125853	4.04655	2000	0.00812846	44.8729	61.7545	0.0075093	0.00137993	0.67137	0.0020554
210	2.6536	2.054	-0.0428293	0.0056049	0.0207783	4.1076	2000	0.00604283	47.0113	63.707	0.00547263	0.000803189	0.67137	0.00119634
211	2.60334	2.01615	-0.0408907	0.0105196	0.0235333	4.0332	2000	0.00799733	44.5225	61.438	0.00680646	0.00177376	0.67137	0.002642
212	2.86229	2.15784	-0.0783881	-0.0137155	0.0235405	4.34428	2000	0.00770329	55.5737	71.3921	0.00776206	0.00103611	0.67137	0.00154327
213	2.68334	2.03055	-0.0638703	-0.00727234	0.0168239	4.0717	2000	0.00607388	46.239	63.1314	0.00597135	0.000795203	0.67137	0.00118445
214	2.74539	1.93621	-0.101882	0.0358202	0.0337955	3.90258	2000	0.00580299	43.8005	61.3708	0.00512336	0.000940904	0.67137	0.00140147
215	2.79866	2.14148	-0.0297615	0.0140683	-0.0227894	4.27725	2000	0.00582701	54.0815	70.0167	0.00595069	0.00078614	0.67137	0.00117095
216	2.74875	2.08733	-0.114972	-0.00969202	0.0703606	4.21095	2000	0.00587405	50.0466	66.5608	0.00577047	0.000976972	0.67137	0.00145519
217	2.62441	2.10882	-0.0922625	-0.0399987	0.0423885	4.24677	2000	0.00661912	48.1667	64.5605	0.00691265	0.00112733	0.67137	0.00167915
218	2.50607	2.01972	-0.0604189	-0.00525466	0.0037636	4.05631	2000	0.00838043	42.7612	59.6191	0.00814582	0.00132408	0.67137	0.00197221
219	2.79756	2.10875	-0.0701335	0.00810875	0.0163083	4.23231	2000	0.00492725	52.3204	68.5892	0.00440836	0.00080467	0.67137	0.00119855
220	2.5987	2.01231	-0.114116	-0.0372089	0.00640957	4.04653	2000	0.00666864	43.5376	60.5375	0.00623248	0.00114884	0.67137	0.00171119
221	2.64619	2.06597	-0.0931239	-0.0290475	0.0420617	4.14148	2000	0.00717168	46.8186	63.4923	0.00726077	0.000993354	0.67137	0.00147959
222	2.59919	2.10212	-0.0735201	-0.0254494	0.0396653	4.2131	2000	0.007153	47.6551	64.0677	0.00591696	0.00115094	0.67137	0.00171431
223	2.65141	2.0632	-0.0768433	-0.0113457	0.0199798	4.14579	2000	0.00583121	47.1068	63.7684	0.00698227	0.00084204	0.67137	0.00125421
224	2.66962	1.99245	-0.055679	-0.0272101	0.0200453	4.00034	2000	0.00528872	43.9322	61.0791	0.00568894	0.000719524	0.67137	0.00107172
225	2.68118	2.07706	-0.0927757	0.00752832	0.0326776	4.18663	2000	0.00691816	48.659	65.2063	0.00591126	0.00123762	0.67137	0.00184343
226	2.65173	2.10368	-0.0929737	-0.0118191	0.0151407	4.22909	2000	0.00617794	48.9979	65.3738	0.00692076	0.000892231	0.67137	0.00132897
227	2.59597	2.02208	-0.059163	-0.0126298	0.0267428	4.05869	2000	0.00591314	44.2581	61.1583	0.00555485	0.00110284	0.67137	0.00164268
228	2.70485	2.03901	-0.0907738	-0.0051772	0.0220167	4.10379	2000	0.00594595	47.0707	63.9215	0.00543441	0.000931602	0.67137	0.00138761
229	2.86908	2.10956	-0.0794007	-0.0126986	-0.00146484	4.24787	2000	0.00832858	53.2808	69.5796	0.00680749	0.00134251	0.67137	0.00199965
230	2.62038	2.16126	-0.0497421	-0.016333	0.0202739	4.33444	2000	0.00519941	50.954	66.8949	0.0058604	0.000718288	0.67137	0.00106988
231	2.79539	2.08807	-0.101688	0.013711	0.0316341	4.21478	2000	0.00643526	51.4134	67.8722	0.00563677	0.00117936	0.67137	0.00175665
232	2.67498	2.02314	-0.105841	-0.00390298	0.0347851	4.08132	2000	0.00590358	45.8679	62.8189	0.00415967	0.00131584	0.67137	0.00195993
233	2.60933	2.11661	-0.0618038	-0.0146339	0.0234977	4.24333	2000	0.00636874	48.7071	64.9916	0.00637123	0.00132688	0.67137	0.00197637
234	2.65456	2.07343	-0.0752327	-0.0203698	0.0419533	4.16388	2000	0.00538312	47.4482	64.0524	0.00569783	0.000724306	0.67137	0.00107885
235	2.65551	2.10816	-0.0649272	-0.00846472	0.0258482	4.23225	2000	0.00879999	49.2979	65.6232	0.00789037	0.00128241	0.67137	0.00191014
236	2.72421	2.05466	-0.118026	0.0288321	0.0265092	4.13761	2000	0.00601921	48.8426	65.5538	0.00642009	0.000866148	0.67137	0.00129012
237	2.74218	2.00069	-0.106907	-0.00584023	0.0637978	4.02889	2000	0.00775812	45.9305	63.0934	0.00701916	0.00167539	0.67137	0.00249548
238	2.88399	2.11389	-0.0764338	0.0186638	0.00631557	4.24537	2000	0.00560367	54.4453	70.634	0.00623528	0.000756692	0.67137	0.00112709
239	2.64596	2.02295	-0.121696	0.0268502	0.0716206	4.07447	2000	0.00709028	45.9245	62.8452	0.00611802	0.00122451	0.67137	0.00182389
240	2.69875	2.0869	-0.0861979	0.0265937	0.0394202	4.19523	2000	0.00658564	49.8078	66.2484	0.00604291	0.00119552	0.67137	0.00178071
241	2.49726	2.07177	-0.0507705	-0.0136712	0.0506766	4.14834	2000	0.00672219	44.6629	61.2491	0.00571772	0.00127048	0.67137	0.00189237
242	2.55443	1.98327	-0.053292	0.0102642	0.00817168	3.98378	2000	0.00614523	42.2808	59.3485	0.00665218	0.000875209	0.67137	0.00130362
243	2.90734	2.18021	-0.0682043	-0.0143868	0.0786427	4.35231	2000	0.00757352	57.5726	73.1309	0.00737804	0.00123085	0.67137	0.00183334
244	2.67444	1.9176	-0.111173	0.0392179	0.0188318	3.86304	2000	0.00654102	41.9337	59.5139	0.00514817	0.00108238	0.67137	0.00161219
245	2.53872	2.02446	-0.0489425	-0.0124746	0.0176988	4.06472	2000	0.004466	43.3818	60.2336	0.00408836	0.0010331	0.67137	0.00153879
246	2.75555	2.13506	-0.105756	-0.00326909	0.0786734	4.30107	2000	0.0097493	52.6054	68.6913	0.00998936	0.00276957	0.67137	0.00412525
247	2.64853	2.03752	-0.0821527	-0.0222244	0.0130442	4.09567	2000	0.00671369	45.7038	62.5522	0.00651733	0.00125591	0.67137	0.00187066
248	2.6491	2.06875	-0.101955	0.00296522	0.07345	4.15066	2000	0.00667629	47.5965	64.2181	0.00596333	0.00155498	0.67137	0.00231613
249	2.58962	2.0016	-0.0643847	0.0221344	0.0127194	4.00525	2000	0.006274	43.8759	60.8664	0.00643134	0.000913332	0.67137	0.0013604
250	2.82631	2.03217	-0.0941182	0.00455448	0.0497215	4.08301	2000	0.0084037	49.0331	66.0019	0.00803288	0.00108687	0.67137	0.00161888
251	2.75383	2.03437	-0.114207	0.0070551	0.0398894	4.11374	2000	0.00706855	47.9661	64.8747	0.00663038	0.00100385	0.67137	0.00149523
252	2.62715	2.06781	-0.0832089	0.0323294	0.050658	4.1637	2000	0.0054145	47.7034	64.2793	0.00543093	0.000728567	0.67137	0.00108519
253	2.5754	1.9735	-0.0411404	-0.0275549	-0.00587417	3.95532	2000	0.00800068	41.5709	58.7255	0.00913545	0.00110574	0.67137	0.001647
254	2.66889	2.02282	-0.0980028	-0.0398942	0.0301692	4.06681	2000	0.00712223	45.087	62.0685	0.00811353	0.000975764	0.67137	0.00145339
255	2.6033	1.91834	-0.13582	-0.00600429	0.0211708	3.87554	2000	0.00656681	40.1625	57.649	0.00542371	0.00110133	0.67137	0.00164042
256	2.62216	1.9976	-0.0765569	0.00248674	0.0177803	4.01295	2000	0.00776273	43.9146	60.9715	0.00667201	0.0026188	0.67137	0.00390068
257	2.63869	2.05116	-0.11856	-0.0233172	0.0349262	4.13414	2000	0.00813664	46.1713	62.9464	0.00836896	0.00114708	0.67137	0.00170856
258	2.74671	2.15865	-0.0812193	-0.0192801	0.0441551	4.32249	2000	0.00580211	53.2434	69.1373	0.00402636	0.00123218	0.67137	0.00183531
259	2.61107	2.04649	-0.101195	0.00241427	0.0226346	4.10633	2000	0.00862727	45.9277	62.6852	0.00630336	0.00252061	0.67137	0.00375443
260	2.79598	1.99267	-0.11351	0.00982652	0.0768448	4.00318	2000	0.00723221	46.751	64.0141	0.00871455	0.00107177	0.67137	0.0015964
261	2.90809	2.06247	-0.0615395	0.0103086	0.0141402	4.13333	2000	0.00547745	52.0631	68.7846	0.00521201	0.000718606	0.67137	0.00107036
262	2.77578	2.1057	-0.0811239	-0.00159687	0.012891	4.2228	2000	0.00483547	51.5807	67.9003	0.00398314	0.00118598	0.67137	0.00176651
263	2.69635	2.09638	-0.098523	0.00225716	0.0271546	4.23079	2000	0.00472398	49.7571	66.1639	0.0045376	0.000646038	0.67137	0.000962268
264	2.75279	1.99795	-0.101679	0.0163914	0.0282223	4.01739	2000	0.00581515	46.4062	63.5711	0.00534121	0.000856528	0.67137	0.00127579
265	2.74697	2.0901	-0.0599465	-0.0284792	0.0217556	4.18037	2000	0.00644525	49.7229	66.2185	0.00650677	0.000848476	0.67137	0.0012638
266	2.64883	1.98145	-0.0938361	-0.000308988	0.0303224	3.97745	2000	0.00498013	43.6139	60.8003	0.00468165	0.000903458	0.67137	0.00134569
267	2.66563	2.114	-0.0695401	-0.0259523	0.00891958	4.23288	2000	0.00555255	49.4277	65.7367	0.00667427	0.000790146	0.67137	0.00117691
268	2.64854	2.03832	-0.0979374	-0.0421135	0.0601555	4.07815	2000	0.00660694	45.3738	62.2513	0.00588057	0.00141774	0.67137	0.0021117
269	2.69885	1.9799	-0.151688	0.0172375	0.034902	4.02181	2000	0.00667025	44.7881	62.0496	0.00582516	0.00090672	0.67137	0.00135055
270	2.60516	2.028	-0.0618872	-0.0297637	0.0393581	4.0754	2000	0.00726109	44.3685	61.2569	0.00825007	0.00103903	0.67137	0.00154763
271	2.62713	2.07878	-0.0562452	-0.00195403	0.0309932	4.16974	2000	0.0065763	47.5349	64.0654	0.00648536	0.000967263	0.67137	0.00144073
272	2.69721	2.02243	-0.0870624	0.0221576	0.0250268	4.0647	2000	0.00575949	46.6772	63.6126	0.00669161	0.000790329	0.67137	0.00117719
273	2.705	1.98298	-0.0777647	0.016831	-0.00236532	3.97973	2000	0.00484672	44.9109	62.1244	0.00302688	0.00125958	0.67137	0.00187613
274	2.76927	2.11489	-0.0707679	-0.00859269	0.051134	4.24246	2000	0.00644029	51.7319	67.9857	0.00661609	0.00103455	0.67137	0.00154096
275	2.62898	2.02536	-0.0962255	-0.00607154	0.0277518	4.06731	2000	0.00666484	45.1282	62.0349	0.00630033	0.000871976	0.67137	0.0012988
276	2.60917	2.08021	-0.0746948	-0.0182024	0.0208285	4.18132	2000	0.00599116	46.9918	63.5399	0.00525005	0.000969914	0.67137	0.00144468
277	2.71713	2.18394	-0.0470033	-0.00497774	-0.00428317	4.37398	2000	0.00690764	54.2031	69.8367	0.00580888	0.00100677	0.67137	0.00149957
278	2.75399	2.09548	-0.0740208	-0.000935793	0.0187762	4.20714	2000	0.00609761	50.68	67.0868	0.00509007	0.00114278	0.67137	0.00170217
279	2.65332	2.10398	-0.094395	-0.0221997	0.0180017	4.22266	2000	0.0037793	48.8387	65.23	0.00314931	0.000652969	0.67137	0.000972591
280	2.5799	2.12778	-0.0363076	-0.0189496	0.00110293	4.26138	2000	0.0148096	48.5697	64.7858	0.0174308	0.00211955	0.67137	0.00315706
281	2.72145	2.12843	-0.0765002	-0.0214873	0.0253609	4.27887	2000	0.00650846	51.2454	67.4178	0.00678733	0.000969353	0.67137	0.00144384
282	2.99409	2.07915	-0.101328	0.0229559	0.0182892	4.17165	2000	0.00716487	54.8108	71.3776	0.00543666	0.00167865	0.67137	0.00250033
283	2.70156	2.05137	-0.0745418	-0.0276729	-0.0183838	4.11268	2000	0.00514368	47.1611	63.9408	0.00596778	0.000719846	0.67137	0.0010722
284	2.59853	2.03542	-0.0619352	-0.0197968	0.0569778	4.07176	2000	0.00516477	44.7534	61.5856	0.00530767	0.000723008	0.67137	0.00107691
285	2.66936	2.05905	-0.0691386	-0.0316822	0.00815559	4.12591	2000	0.00453804	46.8497	63.5686	0.00494099	0.000617967	0.67137	0.000920456
286	2.62431	2.07316	-0.087821	-0.0177606	0.0584957	4.17041	2000	0.00693002	46.9512	63.5571	0.00662837	0.00127574	0.67137	0.00190021
287	2.75331	2.11054	-0.049737	-0.0172334	0.0203522	4.23367	2000	0.00766413	51.0373	67.3389	0.0094559	0.00112897	0.67137	0.00168159
288	2.6452	2.12895	-0.0631035	-0.00614613	0.0331135	4.27395	2000	0.00742944	50.1217	66.2857	0.00604207	0.00253132	0.67137	0.00377038
289	2.70062	2.0759	-0.103265	-0.0243483	0.0411526	4.16615	2000	0.00629931	48.3489	64.9598	0.00777251	0.000920218	0.67137	0.00137066
290	2.69422	2.11345	-0.0893353	-0.0240486	0.0168166	4.25263	2000	0.00749045	49.9945	66.306	0.00638785	0.00158323	0.67137	0.0023582
291	2.65573	2.10941	-0.0814766	-0.000654037	-0.0157292	4.23773	2000	0.00511339	49.5631	65.8692	0.00473253	0.000955921	0.67137	0.00142384
292	2.58502	2.07976	-0.0431592	0.0015815	0.00353558	4.16461	2000	0.00812813	46.8818	63.3948	0.0071459	0.00114277	0.67137	0.00170214
293	2.75222	2.07908	-0.112304	-0.0354729	0.0407716	4.18695	2000	0.00728358	49.2216	65.8382	0.00817332	0.00118989	0.67137	0.00177232
294	2.76272	2.02479	-0.075417	-0.0101893	-0.0102956	4.06031	2000	0.00663999	47.3122	64.3017	0.00643661	0.000929971	0.67137	0.00138518
295	2.66672	2.06864	-0.0907004	0.00502345	0.0685078	4.16006	2000	0.00476802	47.9353	64.5512	0.00537885	0.000661722	0.67137	0.000985629
296	2.50562	2.00879	-0.0571026	0.022444	0.0482734	4.03015	2000	0.00809723	42.7462	59.6427	0.00684185	0.00125307	0.67137	0.00186643
297	2.5088	1.80751	-0.114014	0.00804359	0.0862668	3.63439	2000	0.00773479	34.4875	52.2031	0.0104376	0.00183718	0.67137	0.00273646
298	2.62595	2.03397	-0.0700686	0.0103748	0.0116829	4.07262	2000	0.00619209	45.7332	62.5559	0.00554643	0.000917418	0.67137	0.00136649
299	2.69926	2.01167	-0.0963821	0.00404326	0.0649579	4.04796	2000	0.0100949	45.8752	62.9135	0.00928576	0.00134029	0.67137	0.00199635
300	2.58654	2.15792	0.0150309	-0.00653819	-0.0235596	4.31076	2000	0.00618411	50.321	66.2872	0.00557727	0.000963	0.67137	0.00143438

## Sheet: Table S3
Table S3. Fitted results of 300 eggs' profile datas using SPE with a sample size of 2000
Image no.	a	b	c1	c2	scan.width	sample.size	V	S	adRMSE	rms.ic	rms.pec	critical.c	the ratio
1	2.64827	2.06957	-0.0448038	-0.0368717	4.15232	2000	46.8367	63.4779	0.00769964	0.0118701	0.00154718	0.648696	0.00238506
2	2.72519	2.06269	-0.0680032	0.0317533	4.13145	2000	49.2342	65.8562	0.00681873	0.00745589	0.000930211	0.648696	0.00143397
3	2.67659	2.15945	-0.0646417	-0.0296761	4.32434	2000	51.7097	67.6559	0.00846353	0.0132114	0.00222665	0.648696	0.00343249
4	2.56568	2.01541	-0.0684136	-0.0260322	4.03571	2000	43.2422	60.1749	0.00817657	0.0114942	0.0015645	0.648696	0.00241175
5	2.67202	2.12749	-0.042033	-0.0154677	4.26454	2000	50.3654	66.5395	0.00712684	0.00912136	0.00119509	0.648696	0.0018423
6	2.80137	2.16264	-0.0747488	0.00137713	4.35474	2000	54.9731	70.7366	0.00712562	0.00823443	0.00108487	0.648696	0.00167239
7	2.68934	2.03069	-0.066893	-0.0239448	4.06341	2000	46.0528	62.9656	0.00816232	0.0100217	0.00114605	0.648696	0.0017667
8	2.56892	2.04434	-0.0728843	-0.0138969	4.11151	2000	44.7711	61.5313	0.00959106	0.0105897	0.00154747	0.648696	0.00238551
9	2.70406	2.14106	-0.0503288	0.00357491	4.29706	2000	52.0239	68.0347	0.00900354	0.00697817	0.00158683	0.648696	0.00244618
10	2.71082	2.07975	-0.0711802	0.00210371	4.18512	2000	49.2058	65.7321	0.0073628	0.00896744	0.00131499	0.648696	0.00202712
11	2.74165	1.98265	-0.0851973	0.0323672	3.99326	2000	45.7975	63.0414	0.00770427	0.0101311	0.00135919	0.648696	0.00209526
12	2.62559	2.06134	-0.0690248	-0.00313257	4.14335	2000	46.7181	63.3724	0.00560568	0.00622434	0.000815323	0.648696	0.00125686
13	2.99529	2.02971	-0.125944	-0.0157837	4.10531	2000	51.5273	68.671	0.00865421	0.0127686	0.00175198	0.648696	0.00270077
14	2.5999	2.11559	-0.090164	0.00466421	4.24458	2000	48.9131	65.1876	0.00743944	0.009801	0.00117019	0.648696	0.00180392
15	2.62705	2.03912	-0.0647931	-0.0211943	4.09208	2000	45.4075	62.2278	0.00466821	0.00595439	0.000656906	0.648696	0.00101265
16	2.83674	2.04627	-0.107086	-0.0409612	4.12446	2000	49.061	65.9771	0.00650427	0.0096742	0.00219715	0.648696	0.00338702
17	2.5669	2.03439	-0.0492564	-0.0142417	4.09166	2000	44.2695	61.0801	0.00785337	0.00876786	0.00142341	0.648696	0.00219427
18	2.65682	1.96147	-0.0572771	-0.0143361	3.94551	2000	42.6001	59.9072	0.00700565	0.00797301	0.00134909	0.648696	0.00207969
19	2.70659	2.13725	-0.0730489	-0.00244923	4.28487	2000	51.7918	67.8531	0.0106906	0.0121846	0.00148792	0.648696	0.00229371
20	2.56402	2.0109	-0.0760297	-0.00611834	4.0359	2000	43.3741	60.3177	0.00563248	0.00691527	0.000908461	0.648696	0.00140044
21	2.63862	2.20918	-0.0350602	-0.019815	4.42847	2000	53.5298	69.0598	0.00662849	0.00761836	0.000935533	0.648696	0.00144217
22	2.71252	2.06725	-0.0746674	0.0224161	4.14839	2000	49.0484	65.6457	0.00633107	0.00617706	0.000826785	0.648696	0.00127453
23	2.81059	2.14746	-0.0965823	0.00124141	4.32289	2000	54.4201	70.3361	0.00572919	0.00685061	0.000813316	0.648696	0.00125377
24	2.8164	1.959	-0.0565409	0.0287293	3.93603	2000	45.827	63.3268	0.00703739	0.00746113	0.00122123	0.648696	0.00188258
25	2.71758	1.98367	-0.061873	0.027859	3.97079	2000	45.3294	62.5395	0.00532524	0.00613048	0.000733416	0.648696	0.0011306
26	2.64315	2.04044	-0.0762531	-0.0103729	4.10809	2000	45.9583	62.7691	0.0067463	0.00721013	0.00121858	0.648696	0.00187851
27	2.80462	1.98741	-0.0606343	0.0319322	3.98969	2000	47.0331	64.3015	0.00963881	0.0120501	0.00145536	0.648696	0.00224351
28	2.86645	2.07697	-0.0666615	-0.00239279	4.17038	2000	51.7923	68.3811	0.0054385	0.00586972	0.000923669	0.648696	0.00142388
29	2.73375	2.13168	-0.0379549	0.00251984	4.28236	2000	52.102	68.1813	0.0061068	0.00513634	0.00161487	0.648696	0.00248941
30	2.68565	1.91944	-0.0797878	0.00402829	3.8577	2000	41.5659	59.1474	0.00552041	0.00556457	0.00100444	0.648696	0.0015484
31	2.56368	2.04001	-0.0462637	0.0181582	4.09837	2000	45.0356	61.7804	0.00522653	0.00588764	0.000787693	0.648696	0.00121427
32	2.58241	2.04447	-0.0814964	0.0317112	4.12116	2000	45.8516	62.5739	0.00665048	0.00795221	0.000967358	0.648696	0.00149123
33	2.76283	2.03445	-0.101303	-0.0332199	4.10969	2000	47.3666	64.3185	0.0127028	0.0100755	0.00552502	0.648696	0.00851712
34	2.5897	2.01743	-0.0443276	0.0396121	4.05883	2000	44.8731	61.7499	0.00633444	0.00559551	0.00143856	0.648696	0.00221762
35	2.79942	2.00571	-0.0582326	-0.0300484	4.02709	2000	46.6414	63.825	0.00616674	0.00608012	0.00104874	0.648696	0.00161669
36	2.74837	2.11939	0.0265086	0.0165836	4.24112	2000	52.0631	68.218	0.00619883	0.00711685	0.00115747	0.648696	0.0017843
37	2.66148	2.00729	-0.0567156	0.00912819	4.01305	2000	45.1125	62.128	0.00873125	0.0119397	0.00219132	0.648696	0.00337803
38	2.62761	1.99668	-0.0335633	-7.54e-05	4.00309	2000	43.8885	60.9461	0.00656684	0.00687042	0.000970514	0.648696	0.0014961
39	2.6604	1.94979	-0.0852396	0.00498625	3.9175	2000	42.5115	59.888	0.00543625	0.00643526	0.000748477	0.648696	0.00115382
40	2.70178	2.05687	-0.0758212	-0.0180868	4.14202	2000	47.5899	64.3186	0.00425335	0.00538791	0.000613802	0.648696	0.000946209
41	2.51446	2.01339	-0.0317546	0.00973176	4.05557	2000	42.8714	59.7481	0.00560628	0.00592061	0.000779503	0.648696	0.00120165
42	2.74707	2.03176	-0.107969	0.00985601	4.09451	2000	47.7995	64.7134	0.00429588	0.00474	0.000703821	0.648696	0.00108498
43	2.61174	2.08234	-0.0810439	0.00849275	4.18716	2000	47.6611	64.1595	0.00716177	0.00993366	0.00107923	0.648696	0.00166368
44	2.50343	2.03831	-0.0584972	-0.019275	4.08953	2000	43.263	60.035	0.00720803	0.00516826	0.00106862	0.648696	0.00164734
45	2.66702	2.10902	-0.0531722	0.00108219	4.23152	2000	49.7402	66.035	0.00836658	0.0084971	0.00167052	0.648696	0.00257519
46	2.55633	1.90709	-0.05581	-0.0145557	3.84872	2000	38.7428	56.1769	0.00713082	0.0074987	0.00145479	0.648696	0.00224263
47	2.55309	1.97315	-0.0646991	-0.00385454	3.94664	2000	41.6073	58.7353	0.00660075	0.00726889	0.000937178	0.648696	0.00144471
48	2.63818	1.98958	-0.0558848	-0.0407175	3.99101	2000	43.065	60.2077	0.00565754	0.00731348	0.000890525	0.648696	0.00137279
49	2.70303	2.00768	-0.0854029	0.0393723	4.04116	2000	46.4295	63.4563	0.00671626	0.00585866	0.00171452	0.648696	0.00264302
50	2.66083	1.96471	-0.0813885	-0.00192742	3.9472	2000	43.0471	60.3397	0.00675138	0.00788032	0.0010095	0.648696	0.0015562
51	2.83197	1.97159	-0.127726	-0.0590334	3.98429	2000	45.187	62.6928	0.0111738	0.0147056	0.00159042	0.648696	0.00245172
52	2.51087	2.02674	-0.0814448	-0.0567823	4.07402	2000	42.2906	59.1657	0.00650537	0.00747029	0.00120079	0.648696	0.00185109
53	2.71224	2.09286	-0.0981629	-0.0274965	4.22175	2000	49.3138	65.7933	0.00534998	0.00596222	0.000803837	0.648696	0.00123916
54	2.63891	2.0274	-0.0834355	0.00814366	4.07736	2000	45.6467	62.5251	0.0093828	0.013614	0.00195426	0.648696	0.0030126
55	2.61536	2.02649	-0.0595466	-0.0239832	4.05681	2000	44.592	61.4862	0.0101253	0.012507	0.00141274	0.648696	0.00217781
56	2.88766	2.10832	-0.102176	0.0112891	4.22954	2000	54.1219	70.3878	0.006385	0.00712612	0.000867583	0.648696	0.00133742
57	2.74466	2.02383	-0.0406011	0.0111234	4.06445	2000	47.3151	64.2697	0.00787256	0.00768539	0.00156762	0.648696	0.00241657
58	2.80183	2.11824	-0.0328209	0.0145141	4.25627	2000	52.9782	69.1365	0.00664121	0.00601811	0.00125106	0.648696	0.00192857
59	2.7478	2.12736	-0.0803764	-0.0533218	4.26807	2000	51.0595	67.2967	0.00796552	0.0108202	0.00166519	0.648696	0.00256698
60	2.69715	2.07061	-0.0584233	0.0197853	4.15581	2000	48.8566	65.4237	0.00663146	0.00724689	0.000926915	0.648696	0.00142889
61	2.69404	2.09716	-0.0379543	0.00919654	4.20713	2000	49.8284	66.1965	0.00843006	0.0125807	0.00214054	0.648696	0.00329976
62	2.69123	2.10145	-0.0641792	-0.010228	4.22823	2000	49.6201	65.9927	0.00518257	0.00452705	0.00122184	0.648696	0.00188353
63	2.69258	1.92836	-0.101215	-0.00287227	3.882	2000	41.9782	59.5279	0.00717321	0.00830249	0.00113284	0.648696	0.00174633
64	2.70295	2.08417	-0.0329247	0.0133504	4.17985	2000	49.4545	65.9194	0.00774518	0.00870344	0.0012388	0.648696	0.00190968
65	2.98422	2.10404	-0.0616438	-0.00388339	4.23237	2000	55.2945	71.6371	0.00607064	0.00648571	0.0012929	0.648696	0.00199307
66	2.66786	2.06966	-0.0421458	0.00146874	4.14788	2000	47.9135	64.5044	0.00943591	0.0092887	0.00199644	0.648696	0.00307762
67	2.57627	1.98022	-0.0604908	0.00187783	3.98721	2000	42.3791	59.4887	0.00967468	0.00525214	0.00425699	0.648696	0.00656238
68	2.52921	1.96317	-0.0455069	-0.00149614	3.93839	2000	40.8235	57.9694	0.00966084	0.0107625	0.00137695	0.648696	0.00212265
69	2.52859	2.01237	-0.0566105	0.00105194	4.02984	2000	42.9382	59.8404	0.0077645	0.00811663	0.00113226	0.648696	0.00174544
70	2.70395	2.01482	-0.1144	-0.0225136	4.05546	2000	45.6872	62.7312	0.00632777	0.0067029	0.00103228	0.648696	0.00159132
71	2.58473	2.03752	-0.0725245	0.00676321	4.09211	2000	45.1169	61.9034	0.00699551	0.00809658	0.000996409	0.648696	0.00153602
72	2.71037	2.05573	-0.0561532	0.0346413	4.11732	2000	48.6789	65.3455	0.0066386	0.00631038	0.00123332	0.648696	0.00190122
73	2.86087	2.12272	-0.0594393	0.00696781	4.26238	2000	54.1861	70.3094	0.00656786	0.00487158	0.0019919	0.648696	0.00307062
74	2.5009	1.99666	-0.0573778	0.0211372	4.025	2000	42.1454	59.099	0.00929996	0.00870017	0.00261315	0.648696	0.00402831
75	2.51005	1.97755	-0.0719219	0.0244912	3.96665	2000	41.5646	58.6228	0.00799636	0.0066715	0.000929433	0.648696	0.00143277
76	2.66996	2.08326	-0.0964774	-0.0267423	4.19739	2000	48.1122	64.661	0.00675552	0.00850384	0.00111883	0.648696	0.00172473
77	2.64096	1.99044	-0.0723807	0.0350475	4.01401	2000	44.4928	61.5853	0.00721708	0.00838725	0.000973887	0.648696	0.0015013
78	2.68999	1.96979	-0.0815769	0.0201557	3.95293	2000	44.1321	61.4147	0.00675701	0.00545361	0.000799884	0.648696	0.00123306
79	2.75175	2.07501	-0.0950912	0.0309332	4.18692	2000	50.3371	66.8719	0.00506017	0.00649686	0.000841905	0.648696	0.00129784
80	2.57003	2.00224	-0.0779972	0.00227927	4.01961	2000	43.2495	60.2399	0.00583218	0.00684226	0.00234392	0.648696	0.00361327
81	2.47107	1.94693	-0.0892135	0.0153998	3.92453	2000	39.54	56.7063	0.00817348	0.00516008	0.000993066	0.648696	0.00153086
82	2.87211	2.14966	-0.0896386	-0.0256604	4.31031	2000	55.1159	71.0438	0.00462021	0.00568437	0.000612408	0.648696	0.00094406
83	2.66325	2.05143	-0.0364467	-0.0153378	4.10631	2000	46.6729	63.4137	0.00430904	0.00412581	0.00117757	0.648696	0.00181528
84	2.5501	2.08813	-0.0474447	-0.0205615	4.1923	2000	46.2155	62.7074	0.00570462	0.00482018	0.000942608	0.648696	0.00145308
85	2.83703	2.125	-0.0525097	0.022271	4.26697	2000	54.1722	70.2435	0.0049527	0.00633078	0.00196467	0.648696	0.00302865
86	2.63885	2.0107	-0.0599552	-0.0205322	4.04284	2000	44.3554	61.3584	0.00718326	0.00848215	0.0010728	0.648696	0.00165378
87	2.59999	1.98949	-0.0923407	-0.0106416	4.01143	2000	42.9969	60.0955	0.00704687	0.00743508	0.00079792	0.648696	0.00123003
88	2.62031	2.06688	-0.0366769	-0.0227597	4.13693	2000	46.477	63.1097	0.00553588	0.00722156	0.00132484	0.648696	0.00204232
89	2.7285	2.02641	-0.0815805	0.0114997	4.08124	2000	47.2107	64.1435	0.00674374	0.00870395	0.00171594	0.648696	0.00264521
90	2.64391	2.04298	-0.040741	-0.00962007	4.11185	2000	46.0615	62.8458	0.00763329	0.00496234	0.0010482	0.648696	0.00161585
91	2.88417	2.03956	-0.0449996	-0.0120641	4.08945	2000	50.0337	66.9869	0.00585369	0.00782864	0.000990869	0.648696	0.00152748
92	2.93015	2.15207	-0.0659747	0.00414069	4.31826	2000	56.9887	72.7863	0.00680145	0.00802598	0.00149669	0.648696	0.00230723
93	2.43504	1.96832	-0.0470082	-0.0211497	3.94814	2000	39.2019	56.24	0.00749654	0.00920867	0.00108436	0.648696	0.0016716
94	2.67819	1.97444	-0.054083	0.00473645	3.94818	2000	43.8423	61.0853	0.00738666	0.00686976	0.00127197	0.648696	0.0019608
95	2.58844	2.01575	-0.0756841	0.000503074	4.05678	2000	44.1147	61.0406	0.00613084	0.00725167	0.00212554	0.648696	0.00327664
96	2.66481	2.0002	-0.0740154	0.00320648	4.01486	2000	44.7644	61.8377	0.00807797	0.00634382	0.00134512	0.648696	0.00207357
97	2.49208	1.9893	-0.0692448	0.0155332	4.00095	2000	41.6067	58.5968	0.0069113	0.0051703	0.00190552	0.648696	0.00293746
98	2.71538	2.07948	-0.0920149	0.0130272	4.19511	2000	49.5248	66.0444	0.00606616	0.00604395	0.0013348	0.648696	0.00205767
99	2.72496	2.12187	-0.067413	0.00705055	4.26437	2000	51.5829	67.7492	0.0063005	0.009438	0.0020564	0.648696	0.00317005
100	2.55167	1.97748	-0.0283679	-0.0289639	3.94685	2000	41.3217	58.4314	0.00667295	0.00622685	0.00076227	0.648696	0.00117508
101	2.63489	2.01727	-0.0700476	0.0188635	4.05458	2000	45.2982	62.226	0.00542482	0.00646034	0.00103762	0.648696	0.00159954
102	2.50228	2.02953	-0.0669434	-0.0161352	4.07522	2000	42.9342	59.7512	0.00569852	0.00805128	0.00198941	0.648696	0.00306679
103	2.67506	2.02586	-0.0921563	-0.00436923	4.08502	2000	45.9855	62.9096	0.00717565	0.0109973	0.00176697	0.648696	0.00272388
104	2.62791	2.0483	-0.0748295	-0.0209528	4.11253	2000	45.8495	62.6141	0.00708585	0.00607527	0.00195907	0.648696	0.00302001
105	2.79536	2.10628	-0.0818306	0.00103702	4.24263	2000	52.0378	68.3445	0.0067557	0.00530312	0.000986793	0.648696	0.00152119
106	2.68977	2.04809	-0.0720771	0.00713385	4.11598	2000	47.4452	64.2007	0.00501784	0.00596627	0.000872528	0.648696	0.00134505
107	2.71015	1.99459	-0.0629622	0.0220386	4.00222	2000	45.5995	62.7318	0.00574353	0.00997593	0.00127212	0.648696	0.00196104
108	2.6186	1.958	-0.102305	0.0197795	3.93091	2000	42.4738	59.7548	0.00729469	0.00764679	0.00130629	0.648696	0.00201372
109	2.74774	2.21082	-0.0520516	-0.0303892	4.4356	2000	55.6075	71.022	0.00677939	0.00752316	0.00169074	0.648696	0.00260637
110	2.58518	2.05836	-0.0198218	0.0146338	4.14013	2000	46.1532	62.7869	0.00694559	0.00649435	0.00137339	0.648696	0.00211715
111	2.55571	1.98701	-0.0489559	0.00322126	3.99234	2000	42.3417	59.3933	0.00734334	0.00854207	0.000983548	0.648696	0.00151619
112	2.90828	2.14428	-0.0720778	-0.00159454	4.3028	2000	56.0356	71.9431	0.00698075	0.010051	0.00131449	0.648696	0.00202635
113	2.79208	2.02603	-0.0771365	-0.0225425	4.05671	2000	47.6337	64.651	0.00775814	0.0103766	0.00192994	0.648696	0.0029751
114	2.65382	2.04598	-0.0560173	0.00765377	4.10114	2000	46.7052	63.4568	0.00911459	0.00747323	0.000900027	0.648696	0.00138744
115	2.62908	2.07838	-0.0495897	-0.0267286	4.15589	2000	47.0886	63.6532	0.00620576	0.00754472	0.00302649	0.648696	0.0046655
116	2.7113	2.0361	-0.0458588	0.00559077	4.07741	2000	47.2081	64.0575	0.00822606	0.00881533	0.00113671	0.648696	0.0017523
117	2.73746	2.01054	-0.0675929	-0.00864606	4.05143	2000	46.2336	63.3058	0.00834219	0.00686796	0.00121143	0.648696	0.00186748
118	2.69932	2.06276	-0.065439	0.0299737	4.15019	2000	48.7322	65.3493	0.00626408	0.00648919	0.000712314	0.648696	0.00109807
119	2.6329	1.94305	-0.0852822	-0.0113261	3.90519	2000	41.5105	58.8941	0.00504977	0.00901787	0.00121498	0.648696	0.00187296
120	2.54128	1.99438	-0.0345834	0.0164473	3.99474	2000	42.6303	59.6211	0.00792665	0.0061189	0.001333	0.648696	0.00205489
121	2.72493	2.04331	-0.0600155	0.0121846	4.09383	2000	47.9228	64.72	0.00669655	0.00868346	0.00100912	0.648696	0.00155562
122	2.59002	1.9918	-0.0343736	0.0252899	3.9931	2000	43.489	60.5274	0.00714007	0.0104773	0.00166388	0.648696	0.00256495
123	2.73298	2.10479	-0.0675305	-0.0329292	4.21054	2000	50.0988	66.4821	0.00726985	0.00918611	0.00113474	0.648696	0.00174927
124	2.75762	2.00439	-0.0587479	-0.00975174	4.01409	2000	46.259	63.3922	0.00821187	0.00707204	0.00105814	0.648696	0.00163117
125	2.71428	1.9921	-0.0763756	-0.0291522	4.0009	2000	44.6495	61.8471	0.00571651	0.00654936	0.000842588	0.648696	0.00129889
126	2.7239	2.04442	-0.0573894	0.0117979	4.09366	2000	47.9461	64.7343	0.00587332	0.0072932	0.000871377	0.648696	0.00134327
127	2.59244	1.96311	-0.0694767	0.00216412	3.94901	2000	41.9259	59.1451	0.00578226	0.0107193	0.00137021	0.648696	0.00211225
128	2.66142	2.00491	-0.0524463	-0.00536141	4.02295	2000	44.7406	61.7826	0.00879284	0.00473435	0.00067714	0.648696	0.00104385
129	2.57662	2.00315	-0.0537661	-0.0226568	4.018	2000	42.9422	59.9423	0.00457002	0.00988995	0.00121057	0.648696	0.00186615
130	2.67698	1.92846	-0.105367	-0.0107958	3.88424	2000	41.6148	59.1442	0.00814984	0.00780576	0.00239926	0.648696	0.00369859
131	2.61142	1.90921	-0.0705361	0.00375014	3.82296	2000	39.9719	57.4868	0.00834992	0.00445357	0.00172697	0.648696	0.00266222
132	2.65872	2.03124	-0.0691132	-0.00136231	4.0808	2000	45.9688	62.8368	0.00534531	0.00630001	0.00139882	0.648696	0.00215635
133	2.71372	1.97713	-0.0901502	0.0437113	3.98649	2000	45.2913	62.5396	0.0065607	0.00661055	0.00126241	0.648696	0.00194606
134	2.81455	2.0779	-0.0700678	-0.00545069	4.16591	2000	50.8425	67.4145	0.00686921	0.00616983	0.00166642	0.648696	0.00256887
135	2.6998	1.99718	-0.102026	-0.0404559	4.00446	2000	44.4785	61.6461	0.00667196	0.00466872	0.0012106	0.648696	0.00186621
136	2.75333	2.0104	-0.0846828	0.0107084	4.0401	2000	46.8804	63.9514	0.00462918	0.00793457	0.00152113	0.648696	0.0023449
137	2.57516	2.00352	-0.0708779	-0.00273818	4.02104	2000	43.2953	60.2831	0.00664789	0.006483	0.00148723	0.648696	0.00229264
138	2.55386	1.99278	-0.056799	-0.0160369	3.99936	2000	42.2379	59.2713	0.00615989	0.00893692	0.00134151	0.648696	0.00206802
139	2.75118	2.03312	-0.0893527	-0.0357117	4.09077	2000	47.0369	63.9909	0.00855608	0.00882594	0.00191963	0.648696	0.00295921
140	2.72012	2.07667	-0.077612	-0.0143356	4.17244	2000	48.9159	65.4946	0.00863962	0.00730537	0.00156351	0.648696	0.00241024
141	2.57921	2.12636	-0.0390878	-0.0114787	4.26571	2000	48.6393	64.8533	0.00624911	0.00452132	0.00102075	0.648696	0.00157355
142	2.67725	1.98067	-0.0822386	-0.0175609	3.996	2000	43.7464	60.971	0.00617243	0.00773077	0.00112303	0.648696	0.00173121
143	2.74144	2.0987	-0.0845605	-0.0062469	4.21694	2000	50.5248	66.9154	0.00667351	0.00468263	0.00171397	0.648696	0.00264217
144	2.64731	2.00534	-0.0724165	-0.00444907	4.02177	2000	44.5606	61.5931	0.00593182	0.0120206	0.00158464	0.648696	0.00244281
145	2.77298	2.05431	-0.08812	0.00936229	4.12565	2000	49.2792	66.0209	0.00897958	0.00658001	0.000986414	0.648696	0.00152061
146	2.77631	2.1149	-0.0591317	-0.00159083	4.24656	2000	52.0193	68.2496	0.00628482	0.0101856	0.00279057	0.648696	0.00430182
147	2.79977	2.16565	-0.0741141	-0.0627532	4.35476	2000	53.7017	69.5974	0.0088668	0.00947259	0.00126531	0.648696	0.00195054
148	2.70434	2.06429	-0.061246	-0.0309177	4.13499	2000	47.7145	64.4035	0.00826276	0.00604464	0.00116613	0.648696	0.00179766
149	2.53038	1.94234	-0.0661705	0.0251743	3.906	2000	40.4274	57.6707	0.0064542	0.00982401	0.00240309	0.648696	0.00370449
150	2.50305	2.00405	-0.0418649	0.00491697	4.01279	2000	42.2066	59.1293	0.0102211	0.00740089	0.00116774	0.648696	0.00180013
151	2.69578	2.03407	-0.0946362	0.0272314	4.10637	2000	47.3159	64.1618	0.00725526	0.00536724	0.000657438	0.648696	0.00101348
152	2.54683	1.96426	-0.0550107	0.00331144	3.93676	2000	41.2405	58.4004	0.00457999	0.00690592	0.00254535	0.648696	0.00392379
153	2.64396	2.05905	-0.07253	-0.00845278	4.14037	2000	46.8456	63.5276	0.00843262	0.00654987	0.00241549	0.648696	0.00372361
154	2.74375	2.02108	-0.0987626	0.0172384	4.05229	2000	47.3627	64.3444	0.00856947	0.00965952	0.00173173	0.648696	0.00266955
155	2.66162	2.1148	-0.0465022	-0.0339771	4.23209	2000	49.2114	65.5227	0.00735484	0.00523326	0.000945648	0.648696	0.00145777
156	2.62434	1.94005	-0.0768656	-0.0129884	3.88662	2000	41.2093	58.5951	0.00493881	0.00457054	0.000641097	0.648696	0.000988284
157	2.6596	2.00421	-0.0694182	0.000329054	4.0183	2000	44.7986	61.8431	0.00435792	0.00632008	0.000875293	0.648696	0.00134931
158	2.64786	2.03746	-0.112108	-0.00387559	4.09172	2000	46.0873	62.9277	0.00583866	0.00628571	0.000841588	0.648696	0.00129735
159	2.55867	1.95314	-0.108398	-0.0304268	3.93754	2000	40.4872	57.7442	0.00540903	0.0059394	0.00142884	0.648696	0.00220264
160	2.79691	2.0185	-0.0653739	-0.013263	4.05571	2000	47.522	64.5882	0.00554763	0.00340013	0.00106831	0.648696	0.00164686
161	2.77692	2.15918	-0.0920936	-0.0207474	4.34019	2000	53.8725	69.7443	0.00458377	0.00809111	0.00101881	0.648696	0.00157055
162	2.64325	2.03057	-0.0274628	0.00919032	4.06632	2000	45.8274	62.6721	0.00737761	0.00602131	0.00270072	0.648696	0.0041633
163	2.74358	2.03291	-0.0856647	0.00927606	4.09088	2000	47.7409	64.6374	0.00877993	0.0061347	0.00101877	0.648696	0.00157049
164	2.74267	2.08992	-0.066389	-0.00272432	4.19132	2000	50.1687	66.6214	0.00590115	0.00598728	0.000848974	0.648696	0.00130874
165	2.63048	2.00593	-0.124607	0.00566113	4.06008	2000	44.5738	61.6041	0.00614914	0.00701763	0.00084577	0.648696	0.0013038
166	2.86973	2.20497	-0.0689453	0.00935791	4.42599	2000	58.7181	73.9464	0.00609246	0.00502706	0.000803145	0.648696	0.00123809
167	2.53259	2.02669	-0.0495083	-0.0278703	4.05956	2000	43.1126	59.9622	0.00445956	0.0113829	0.00129848	0.648696	0.00200167
168	2.59861	2.1412	-0.0498315	-0.0140971	4.28524	2000	49.6493	65.7531	0.00805205	0.00793751	0.00150197	0.648696	0.00231536
169	2.76902	2.06822	-0.0725342	-0.00743504	4.17483	2000	49.5195	66.1657	0.00751409	0.00747719	0.00112681	0.648696	0.00173704
170	2.65548	2.05957	-0.0492069	-0.00892575	4.148	2000	47.0376	63.7133	0.00591665	0.00825148	0.000943116	0.648696	0.00145386
171	2.70859	2.10245	-0.0514029	-0.00929355	4.22478	2000	49.9918	66.3499	0.00643537	0.00921887	0.00114033	0.648696	0.00175788
172	2.85077	2.1374	-0.024236	-0.0208898	4.28505	2000	54.1061	70.1437	0.00759774	0.017086	0.00185333	0.648696	0.00285701
173	2.72588	2.07705	-0.0784082	0.0162943	4.1783	2000	49.6421	66.1728	0.0128032	0.00539527	0.00165076	0.648696	0.00254473
174	2.49494	1.97246	-0.050218	0.00288519	3.95103	2000	40.7271	57.7962	0.00619738	0.00686323	0.000861148	0.648696	0.00132751
175	2.58193	2.06504	-0.0581924	-0.0104435	4.16089	2000	45.9592	62.5868	0.00569227	0.00459575	0.00129765	0.648696	0.00200039
176	2.60977	1.97247	-0.0358884	0.0335497	3.9473	2000	43.1176	60.282	0.00859704	0.00818161	0.00111464	0.648696	0.00171828
177	2.69906	2.09947	-0.015433	0.015311	4.20399	2000	50.1421	66.4781	0.00753411	0.00508525	0.00127584	0.648696	0.00196677
178	2.68246	2.07209	-0.0847144	0.015374	4.1624	2000	48.6103	65.1784	0.00586161	0.00416408	0.00109419	0.648696	0.00168675
179	2.84638	2.06976	-0.0424539	0.00123695	4.12498	2000	51.1202	67.7596	0.0057814	0.00872225	0.00122557	0.648696	0.00188928
180	2.64616	2.08815	-0.0595902	0.0067618	4.18721	2000	48.4963	64.9459	0.00696917	0.00897818	0.00106268	0.648696	0.00163817
181	2.91778	2.05493	-0.0955582	0.0269666	4.1606	2000	52.2645	69.0398	0.00774589	0.00560315	0.000736716	0.648696	0.00113569
182	2.62318	2.1079	-0.07913	-0.00701308	4.22581	2000	48.7464	65.0826	0.0052049	0.00606969	0.00080284	0.648696	0.00123762
183	2.69879	1.99236	-0.0780593	0.00742918	3.99644	2000	45.0619	62.2141	0.00510154	0.0153528	0.00151653	0.648696	0.00233781
184	2.74886	2.02457	-0.0625021	-0.0115837	4.05073	2000	47.0147	63.9957	0.0102838	0.00770126	0.0010028	0.648696	0.00154587
185	2.62391	1.94847	-0.082915	0.00423017	3.91855	2000	41.8559	59.1933	0.00732059	0.00961607	0.001161	0.648696	0.00178974
186	2.70525	2.14337	-0.0410699	0.0165315	4.29501	2000	52.4213	68.3824	0.00756262	0.0110608	0.00147517	0.648696	0.00227406
187	2.68547	2.00314	-0.0489777	-0.0275412	4.0113	2000	44.6641	61.7564	0.0082643	0.00637865	0.00130278	0.648696	0.00200831
188	2.79371	2.13655	-0.100428	0.021958	4.31761	2000	53.9983	69.9846	0.00596229	0.00517268	0.00102199	0.648696	0.00157545
189	2.57772	2.04045	-0.0501585	0.0114368	4.08239	2000	45.1835	61.9378	0.00517116	0.00807947	0.000918426	0.648696	0.0014158
190	2.64165	2.11185	-0.0513034	-6.69e-05	4.23183	2000	49.3747	65.6554	0.00639786	0.00702856	0.000874269	0.648696	0.00134773
191	2.7202	2.03914	-0.0954984	-0.0257223	4.10943	2000	46.9803	63.8619	0.00622512	0.0120169	0.00149857	0.648696	0.00231013
192	2.74774	2.10703	-0.0653522	-0.0203361	4.22309	2000	50.7282	67.0681	0.00947358	0.00682143	0.00119086	0.648696	0.00183577
193	2.69308	2.08827	-0.0449447	-0.00695755	4.19874	2000	49.0771	65.543	0.00598084	0.00938668	0.00144346	0.648696	0.00222516
194	2.75094	2.09789	-0.056768	-0.000957169	4.21369	2000	50.7279	67.1083	0.00786004	0.00619153	0.000872761	0.648696	0.00134541
195	2.5965	2.04052	-0.100931	0.0134755	4.1118	2000	45.6226	62.4009	0.00562845	0.00561486	0.00127257	0.648696	0.00196173
196	2.60361	2.08272	-0.0600782	-0.0163372	4.17498	2000	47.0333	63.5554	0.0052128	0.00516598	0.00132779	0.648696	0.00204686
197	2.64421	2.05123	-0.0643629	0.0339491	4.11403	2000	47.2789	63.9633	0.00608841	0.00629315	0.00183132	0.648696	0.00282307
198	2.77648	2.09371	-0.094452	0.00699362	4.21662	2000	51.2156	67.6286	0.00722891	0.00688238	0.00462498	0.648696	0.00712965
199	2.55939	2.08857	-0.0555162	-0.0226573	4.19356	2000	46.3723	62.8659	0.0104205	0.00543557	0.000716098	0.648696	0.0011039
200	2.53113	2.02226	-0.0636875	-0.0080244	4.04993	2000	43.2549	60.1151	0.00486111	0.00781035	0.00187481	0.648696	0.00289012
201	2.64828	2.07438	-0.0283456	-0.00863593	4.16041	2000	47.5772	64.1425	0.00695031	0.00655672	0.00116619	0.648696	0.00179774
202	2.66813	1.99467	-0.07234	0.0253171	4.00814	2000	44.9662	62.0611	0.00632904	0.00480826	0.00151637	0.648696	0.00233757
203	2.6986	2.02028	-0.11899	-0.0372165	4.07869	2000	45.5866	62.6066	0.00521123	0.00578267	0.00075651	0.648696	0.0011662
204	2.60077	2.00254	-0.0557417	-0.010847	4.00053	2000	43.5254	60.539	0.00550509	0.00806224	0.0013655	0.648696	0.00210499
205	2.70045	2.0866	-0.0562985	-0.0041883	4.18546	2000	49.1983	65.6756	0.00754775	0.00662898	0.001128	0.648696	0.00173888
206	2.72439	2.09176	-0.041141	-0.00929397	4.19285	2000	49.764	66.2065	0.00716545	0.0075836	0.000960237	0.648696	0.00148026
207	2.65176	2.06531	-0.0751488	0.0093554	4.13724	2000	47.6111	64.2292	0.00701792	0.00590201	0.00118503	0.648696	0.00182678
208	2.84504	2.06786	-0.0724232	0.0474917	4.17391	2000	51.9901	68.5758	0.00679109	0.00816382	0.00142824	0.648696	0.0022017
209	2.61654	2.02629	-0.0522464	-0.00848451	4.04656	2000	44.8727	61.7521	0.00820098	0.00634017	0.000838619	0.648696	0.00129278
210	2.65365	2.05408	-0.0330587	0.00530392	4.10771	2000	47.0093	63.7022	0.00630238	0.00760466	0.00191922	0.648696	0.00295857
211	2.60332	2.01626	-0.0298645	0.0103509	4.03321	2000	44.5231	61.4354	0.00825181	0.00835882	0.00108022	0.648696	0.00166522
212	2.86229	2.15787	-0.0675404	-0.0139013	4.34427	2000	55.5692	71.3824	0.00795769	0.00677217	0.000865812	0.648696	0.00133469
213	2.68324	2.03053	-0.0566052	-0.0070928	4.07183	2000	46.2393	63.1288	0.00620101	0.00640399	0.000912872	0.648696	0.00140724
214	2.74532	1.93623	-0.0871304	0.0356963	3.90257	2000	43.7974	61.3603	0.00641903	0.00648104	0.000920267	0.648696	0.00141864
215	2.79848	2.14134	-0.0402475	0.0146785	4.27717	2000	54.0847	70.0218	0.00614263	0.00856865	0.00174012	0.648696	0.00268249
216	2.74876	2.0877	-0.0831461	-0.010773	4.21101	2000	50.037	66.5267	0.00832542	0.00865568	0.00119659	0.648696	0.00184461
217	2.62375	2.1084	-0.0732471	-0.0385583	4.24674	2000	48.1609	64.543	0.00749799	0.00873451	0.00135599	0.648696	0.00209033
218	2.50607	2.01973	-0.0586354	-0.00527592	4.05631	2000	42.7612	59.6183	0.00838671	0.005187	0.000698202	0.648696	0.00107632
219	2.79747	2.10866	-0.06337	0.00840966	4.23241	2000	52.3212	68.5871	0.00512347	0.00669234	0.00119687	0.648696	0.00184503
220	2.5986	2.01227	-0.111297	-0.0370142	4.0465	2000	43.5376	60.5356	0.00669003	0.00921834	0.00113135	0.648696	0.00174403
221	2.64559	2.06572	-0.0742776	-0.0278819	4.14134	2000	46.8162	63.4786	0.00797259	0.0070088	0.00127202	0.648696	0.00196089
222	2.59887	2.10199	-0.0556685	-0.0247221	4.21428	2000	47.6556	64.0586	0.00776326	0.00791082	0.00095296	0.648696	0.00146904
223	2.65125	2.06317	-0.0679169	-0.0110509	4.1458	2000	47.1079	63.7649	0.00604563	0.00642766	0.000772939	0.648696	0.00119153
224	2.66961	1.9925	-0.0463947	-0.027254	4.00036	2000	43.9329	61.0766	0.00555866	0.00680454	0.00140208	0.648696	0.00216138
225	2.6813	2.07728	-0.0778776	0.0067298	4.18661	2000	48.6542	65.1921	0.00743395	0.00771569	0.000983778	0.648696	0.00151655
226	2.65205	2.10393	-0.0862246	-0.0128672	4.22908	2000	48.9945	65.3659	0.00631981	0.00624461	0.00120667	0.648696	0.00186015
227	2.59611	2.02218	-0.0473906	-0.0130577	4.05871	2000	44.2568	61.1524	0.00626567	0.00600459	0.00106069	0.648696	0.00163512
228	2.70508	2.03919	-0.0807674	-0.00600497	4.10379	2000	47.066	63.9113	0.00624888	0.00753809	0.001278	0.648696	0.0019701
229	2.86908	2.10956	-0.0800799	-0.0126679	4.24787	2000	53.281	69.5801	0.00832952	0.00656854	0.000772361	0.648696	0.00119064
230	2.62042	2.16131	-0.0405476	-0.0164743	4.33435	2000	50.9539	66.8911	0.00543657	0.00657771	0.0013045	0.648696	0.00201096
231	2.79556	2.08826	-0.087487	0.0129827	4.21477	2000	51.4095	67.8591	0.00696244	0.00515752	0.00134598	0.648696	0.0020749
232	2.67491	2.02328	-0.0897195	-0.00417915	4.08131	2000	45.8654	62.8058	0.00659033	0.0070371	0.00142679	0.648696	0.00219948
233	2.60929	2.11672	-0.0507348	-0.014759	4.24328	2000	48.708	64.9871	0.00668033	0.00741841	0.000899605	0.648696	0.00138679
234	2.65473	2.07364	-0.0558548	-0.0212174	4.16389	2000	47.4421	64.0367	0.00645419	0.00880858	0.00132371	0.648696	0.00204056
235	2.65543	2.10823	-0.0528778	-0.00847454	4.23228	2000	49.2979	65.6174	0.00907412	0.00717192	0.00100384	0.648696	0.00154747
236	2.72416	2.05476	-0.106158	0.0286275	4.13761	2000	48.841	65.5435	0.00639391	0.00873255	0.00233553	0.648696	0.00360035
237	2.74241	2.00097	-0.0788478	-0.00679173	4.02889	2000	45.9267	63.0718	0.00934469	0.00678795	0.000785602	0.648696	0.00121105
238	2.88376	2.11376	-0.0737934	0.01924	4.24535	2000	54.4467	70.6344	0.00563621	0.00880704	0.00153102	0.648696	0.00236015
239	2.64601	2.0233	-0.0884335	0.0257588	4.07447	2000	45.9144	62.8095	0.00935162	0.00770186	0.00110477	0.648696	0.00170307
240	2.69842	2.08678	-0.06876	0.0272752	4.1951	2000	49.8078	66.2386	0.00734744	0.00682811	0.00205294	0.648696	0.00316472
241	2.49789	2.07237	-0.0279254	-0.0160722	4.1478	2000	44.6555	61.2326	0.0079423	0.00743799	0.00109327	0.648696	0.00168533
242	2.55444	1.9833	-0.0494416	0.0101765	3.98378	2000	42.2806	59.347	0.00618561	0.010592	0.00177989	0.648696	0.00274379
243	2.90733	2.18059	-0.0320903	-0.0150354	4.35232	2000	57.5716	73.1102	0.0101192	0.005666	0.00114867	0.648696	0.00177074
244	2.67461	1.9178	-0.102594	0.0384771	3.86305	2000	41.9319	59.5068	0.00673018	0.00463011	0.00113298	0.648696	0.00174656
245	2.53873	2.02451	-0.040664	-0.0126277	4.06472	2000	43.3807	60.2299	0.00471397	0.012648	0.00376466	0.648696	0.00580342
246	2.7559	2.13518	-0.0677445	-0.00450211	4.30122	2000	52.5822	68.6427	0.0118438	0.00712144	0.00128258	0.648696	0.00197716
247	2.64845	2.0374	-0.0758772	-0.0220251	4.09565	2000	45.6998	62.5457	0.00680756	0.00838037	0.00197573	0.648696	0.0030457
248	2.64839	2.06874	-0.0687104	0.00390284	4.15069	2000	47.5957	64.1936	0.00901222	0.00707375	0.00093911	0.648696	0.00144769
249	2.58967	2.00164	-0.0582932	0.0219366	4.00526	2000	43.8743	60.8626	0.00636692	0.00955505	0.00123217	0.648696	0.00189946
250	2.82703	2.03265	-0.0718998	0.00261246	4.08303	2000	49.028	65.9842	0.00941492	0.00820003	0.00111536	0.648696	0.00171938
251	2.75372	2.03441	-0.0962971	0.00696783	4.11359	2000	47.9622	64.8589	0.00776257	0.0072674	0.000975998	0.648696	0.00150455
252	2.62698	2.06778	-0.0605238	0.0325879	4.16365	2000	47.7014	64.2647	0.0068342	0.00982696	0.00113584	0.648696	0.00175096
253	2.57488	1.97328	-0.0432156	-0.0262462	3.9552	2000	41.5747	58.7296	0.00799181	0.00905885	0.00105706	0.648696	0.00162951
254	2.6691	2.02302	-0.0842316	-0.0407533	4.06682	2000	45.0821	62.0555	0.00755637	0.00603071	0.00119526	0.648696	0.00184255
255	2.60336	1.91852	-0.126032	-0.00658788	3.87554	2000	40.1598	57.6391	0.00680756	0.00714242	0.00287531	0.648696	0.00443244
256	2.62196	1.99757	-0.068639	0.00283159	4.01296	2000	43.9157	60.9688	0.00790674	0.00932334	0.00136641	0.648696	0.00210639
257	2.63894	2.05141	-0.102518	-0.0245239	4.13416	2000	46.1623	62.9255	0.00866425	0.0054487	0.00169222	0.648696	0.00260865
258	2.74687	2.15852	-0.0599628	-0.0196701	4.32262	2000	53.228	69.112	0.00692468	0.00782075	0.00242442	0.648696	0.00373737
259	2.61084	2.0462	-0.0905402	0.00302199	4.10626	2000	45.9197	62.6718	0.00882822	0.0103787	0.00188797	0.648696	0.00291041
260	2.79688	1.99291	-0.077352	0.00775248	4.00299	2000	46.7309	63.9735	0.00964133	0.00529635	0.000789721	0.648696	0.0012174
261	2.90809	2.06252	-0.0549365	0.0102127	4.13333	2000	52.063	68.7821	0.0056123	0.00434665	0.00130601	0.648696	0.00201328
262	2.77583	2.10567	-0.0748879	-0.00172157	4.22282	2000	51.576	67.8932	0.00496032	0.00543597	0.000739316	0.648696	0.00113969
263	2.69636	2.0965	-0.0862026	0.00201435	4.23079	2000	49.7567	66.1551	0.00524403	0.00623207	0.000951678	0.648696	0.00146706
264	2.75275	1.99799	-0.08871	0.0162171	4.01738	2000	46.4021	63.56	0.00629474	0.0072789	0.000912907	0.648696	0.0014073
265	2.74661	2.08996	-0.0504288	-0.027724	4.18019	2000	49.7245	66.2162	0.00669355	0.00570504	0.00100608	0.648696	0.00155092
266	2.64875	1.98153	-0.0799067	-0.00048502	3.97744	2000	43.6113	60.7901	0.00558433	0.00723186	0.000827818	0.648696	0.00127613
267	2.66572	2.11408	-0.0654702	-0.0262913	4.23289	2000	49.426	65.7331	0.00560055	0.00811731	0.00197566	0.648696	0.00304558
268	2.64912	2.03846	-0.0696318	-0.0435713	4.0781	2000	45.3587	62.2203	0.00838772	0.00676007	0.0010202	0.648696	0.00157269
269	2.69895	1.9802	-0.135619	0.0162857	4.02181	2000	44.7834	62.031	0.00728271	0.00935695	0.00129775	0.648696	0.00200056
270	2.60533	2.02822	-0.0437678	-0.0305164	4.0754	2000	44.3662	61.247	0.00796462	0.00744079	0.00111966	0.648696	0.00172602
271	2.62753	2.07907	-0.0423565	-0.00326741	4.16976	2000	47.5293	64.0543	0.00704078	0.00752625	0.000883756	0.648696	0.00136236
272	2.69737	2.02239	-0.0750163	0.0218425	4.06468	2000	46.6702	63.6005	0.00613525	0.00322583	0.00133804	0.648696	0.00206267
273	2.705	1.98299	-0.0789043	0.0168371	3.97973	2000	44.9116	62.1254	0.00485095	0.00857054	0.00133337	0.648696	0.00205546
274	2.76928	2.11486	-0.0458679	-0.00881891	4.2425	2000	51.7215	67.9648	0.00781072	0.00725331	0.000946427	0.648696	0.00145897
275	2.62911	2.02562	-0.0835794	-0.00680904	4.06731	2000	45.1272	62.0258	0.00704935	0.00589215	0.00104334	0.648696	0.00160837
276	2.60919	2.08031	-0.0648493	-0.0184761	4.18132	2000	46.9905	63.5334	0.00625265	0.00623402	0.00104983	0.648696	0.00161836
277	2.71713	2.18392	-0.049012	-0.00493851	4.37398	2000	54.2032	69.8376	0.00691736	0.00541552	0.00143501	0.648696	0.00221214
278	2.75434	2.09573	-0.0656651	-0.0020256	4.20711	2000	50.6756	67.0783	0.00628681	0.00364756	0.000706691	0.648696	0.0010894
279	2.65336	2.1039	-0.0856429	-0.0223382	4.22264	2000	48.8313	65.2181	0.004085	0.0159613	0.00246373	0.648696	0.00379798
280	2.58415	2.12972	-0.0414427	-0.0292932	4.26078	2000	48.542	64.762	0.0142787	0.00770752	0.0010437	0.648696	0.00160891
281	2.72146	2.12857	-0.0645756	-0.0217494	4.27887	2000	51.2452	67.4109	0.00686773	0.00918201	0.00103557	0.648696	0.00159638
282	2.99296	2.07832	-0.0937421	0.0257124	4.17251	2000	54.8073	71.3732	0.00717464	0.00681453	0.00078618	0.648696	0.00121194
283	2.70135	2.05138	-0.0832291	-0.0272109	4.1127	2000	47.1677	63.9503	0.00535703	0.00728184	0.00131035	0.648696	0.00201998
284	2.59907	2.03562	-0.0348528	-0.0210935	4.07176	2000	44.745	61.5669	0.00708517	0.00545197	0.000641885	0.648696	0.0009895
285	2.66932	2.059	-0.0652162	-0.0316074	4.12591	2000	46.8478	63.5653	0.00459129	0.00930565	0.00128643	0.648696	0.00198311
286	2.62395	2.07307	-0.0610619	-0.0170696	4.17039	2000	46.9496	63.5396	0.00854698	0.00871626	0.0022299	0.648696	0.00343751
287	2.75167	2.10959	-0.0425131	-0.0131171	4.23365	2000	51.0457	67.3452	0.00771046	0.00466767	0.00381629	0.648696	0.00588302
288	2.64577	2.1291	-0.0482744	-0.00727668	4.27328	2000	50.1155	66.2735	0.00782874	0.00968555	0.00101817	0.648696	0.00156956
289	2.70003	2.07531	-0.0846377	-0.0228496	4.16614	2000	48.3374	64.9382	0.00712346	0.00704285	0.00165906	0.648696	0.00255753
290	2.69421	2.11353	-0.0815712	-0.0242204	4.25271	2000	49.9935	66.3001	0.0076232	0.00528098	0.00101284	0.648696	0.00156134
291	2.65565	2.10925	-0.0888065	-0.000163344	4.23773	2000	49.5645	65.8749	0.00528827	0.00767492	0.00118202	0.648696	0.00182214
292	2.58501	2.07977	-0.0414845	0.00157105	4.1646	2000	46.8817	63.3943	0.0081339	0.00963347	0.00134471	0.648696	0.00207294
293	2.7524	2.07939	-0.0934569	-0.0363472	4.18694	2000	49.2186	65.8214	0.00806464	0.00696503	0.000962858	0.648696	0.0014843
294	2.76273	2.02475	-0.0801917	-0.0101014	4.06032	2000	47.3127	64.3042	0.00669827	0.00901113	0.00106666	0.648696	0.00164432
295	2.66666	2.06834	-0.0585161	0.00526871	4.1601	2000	47.9196	64.5185	0.00745714	0.00866521	0.00138611	0.648696	0.00213675
296	2.5055	2.00884	-0.0346934	0.0225746	4.02997	2000	42.7463	59.634	0.00909124	0.013344	0.00148635	0.648696	0.00229129
297	2.50692	1.8066	-0.0775811	0.0126933	3.63443	2000	34.4889	52.1859	0.0102327	0.00607486	0.000976985	0.648696	0.00150607
298	2.62598	2.03397	-0.0644264	0.0102537	4.07262	2000	45.7309	62.5514	0.00627179	0.0125655	0.00155908	0.648696	0.0024034
299	2.69917	2.01187	-0.0663905	0.00357307	4.04808	2000	45.869	62.8896	0.0114915	0.00623521	0.00101504	0.648696	0.00156473
300	2.5862	2.15774	0.00446438	-0.00566681	4.31057	2000	50.3231	66.2878	0.00647363	0.00746212	0.00188577	0.648696	0.00290702

## Sheet: Table S4
Table S4. Fitted results of 300 eggs' profile datas using TE with a sample size of 2000
Image no.	a	α0	α1	α2	scan.width	sample.size	V	S	adRMSE	rms.ic	rms.pec	critical.c	the ratio
1	2.64826	-0.246506	-0.0456686	-0.0384432	4.15232	2000	46.8374	63.4787	0.00768089	0.0115317	0.0014539	0.648696	0.00224126
2	2.72519	-0.278296	-0.0669547	0.0283586	4.13145	2000	49.2383	65.8575	0.00691951	0.0075787	0.000747968	0.648696	0.00115303
3	2.6774	-0.214853	-0.0662293	-0.0336612	4.32444	2000	51.7081	67.6557	0.00852263	0.0128765	0.00191996	0.648696	0.00295972
4	2.56541	-0.241197	-0.0690757	-0.0285761	4.03575	2000	43.2456	60.1775	0.00811085	0.0121316	0.00218524	0.648696	0.00336866
5	2.67203	-0.227806	-0.0424091	-0.0167732	4.26454	2000	50.3673	66.5408	0.0071017	0.00907722	0.00104495	0.648696	0.00161085
6	2.80137	-0.258667	-0.0747878	-0.00186557	4.35474	2000	54.9759	70.7381	0.00712425	0.00823952	0.000886271	0.648696	0.00136623
7	2.68934	-0.280716	-0.067847	-0.0271764	4.06341	2000	46.0571	62.9686	0.00808144	0.00990754	0.000901454	0.648696	0.00138964
8	2.5688	-0.228241	-0.0733355	-0.0169463	4.11152	2000	44.774	61.5333	0.00955973	0.0107502	0.00119513	0.648696	0.00184235
9	2.70406	-0.233388	-0.0502634	0.0020581	4.29706	2000	52.0254	68.0354	0.00900576	0.00698253	0.00139773	0.648696	0.00215468
10	2.71082	-0.265034	-0.0711637	-0.000307636	4.18512	2000	49.2052	65.7319	0.00736256	0.00897321	0.00111882	0.648696	0.00172472
11	2.74155	-0.323837	-0.0841126	0.0277042	3.99324	2000	45.8021	63.0429	0.00781668	0.0102978	0.00124062	0.648696	0.00191248
12	2.62538	-0.241922	-0.0689068	-0.00502645	4.14335	2000	46.718	63.3724	0.00561706	0.0064897	0.000623741	0.648696	0.00096153
13	2.99532	-0.388675	-0.12745	-0.0259038	4.10531	2000	51.5383	68.6764	0.00849793	0.0125337	0.00163253	0.648696	0.00251663
14	2.59991	-0.206028	-0.0900926	0.000165232	4.24458	2000	48.9155	65.189	0.00744256	0.00981335	0.000988479	0.648696	0.00152379
15	2.62705	-0.253333	-0.0655231	-0.0234897	4.09208	2000	45.4077	62.2283	0.00466282	0.00594113	0.000528728	0.648696	0.000815062
16	2.83675	-0.326416	-0.109587	-0.0482138	4.12446	2000	49.0664	65.9819	0.0063366	0.00940103	0.00207882	0.648696	0.00320461
17	2.5669	-0.232386	-0.0496689	-0.0159865	4.09166	2000	44.2718	61.0816	0.00782704	0.00873446	0.00122032	0.648696	0.00188118
18	2.65683	-0.303276	-0.057784	-0.0167193	3.94552	2000	42.6028	59.9086	0.0069594	0.00791625	0.00119688	0.648696	0.00184505
19	2.7066	-0.236068	-0.0732235	-0.00555073	4.28487	2000	51.7942	67.8545	0.0106852	0.0121812	0.00118019	0.648696	0.00181933
20	2.56415	-0.243016	-0.0763456	-0.00934027	4.0359	2000	43.3739	60.3176	0.00563272	0.00686721	0.000743967	0.648696	0.00114686
21	2.63863	-0.177571	-0.0354501	-0.0208029	4.42847	2000	53.5312	69.0608	0.0066051	0.0075855	0.000730208	0.648696	0.00112565
22	2.71253	-0.271432	-0.0739014	0.0186173	4.14839	2000	49.052	65.6466	0.0064144	0.00624776	0.00068839	0.648696	0.00106119
23	2.81046	-0.268953	-0.0965206	-0.00368148	4.3229	2000	54.4235	70.3378	0.00573152	0.00707678	0.000635012	0.648696	0.000978905
24	2.81641	-0.362921	-0.0557562	0.0265442	3.93603	2000	45.8281	63.3267	0.00707515	0.00751307	0.00107766	0.648696	0.00166127
25	2.71759	-0.314639	-0.0610509	0.0251763	3.97079	2000	45.3316	62.5401	0.00539924	0.00622362	0.000594125	0.648696	0.000915875
26	2.64315	-0.258768	-0.0767236	-0.0134778	4.10809	2000	45.9592	62.7699	0.00673767	0.00720423	0.00105588	0.648696	0.0016277
27	2.80475	-0.344226	-0.0595566	0.0287537	3.98966	2000	47.0362	64.3019	0.00970926	0.0118384	0.00112292	0.648696	0.00173103
28	2.86646	-0.322015	-0.0668206	-0.00524759	4.17038	2000	51.7953	68.3824	0.0054234	0.00585412	0.000801528	0.648696	0.0012356
29	2.73359	-0.248779	-0.0381176	0.00228464	4.28236	2000	52.1018	68.1816	0.00610612	0.00543287	0.00128856	0.648696	0.00198638
30	2.68566	-0.335721	-0.0797361	0.000155284	3.85771	2000	41.5688	59.1486	0.00552638	0.00557163	0.000897475	0.648696	0.0013835
31	2.56369	-0.228377	-0.0458418	0.0165719	4.09837	2000	45.0376	61.7813	0.00526812	0.00593984	0.000646679	0.648696	0.00099689
32	2.58241	-0.233529	-0.0803241	0.0279855	4.12116	2000	45.8514	62.5729	0.00666038	0.00797884	0.000785394	0.648696	0.00121073
33	2.76284	-0.305868	-0.103177	-0.0394524	4.10969	2000	47.3705	64.322	0.012658	0.0100939	0.00537708	0.648696	0.00828906
34	2.5897	-0.249558	-0.0434125	0.037676	4.05882	2000	44.8752	61.7506	0.00641406	0.00568289	0.0013371	0.648696	0.0020612
35	2.79943	-0.333261	-0.0592062	-0.0326416	4.02709	2000	46.6444	63.8268	0.00608544	0.00598102	0.000896759	0.648696	0.0013824
36	2.74838	-0.259849	-0.0262865	0.0160487	4.24112	2000	52.0636	68.2181	0.00620576	0.00713376	0.00100829	0.648696	0.00155434
37	2.66149	-0.281908	-0.0565025	0.00674456	4.01305	2000	45.116	62.1296	0.00875157	0.0119646	0.00210232	0.648696	0.00324083
38	2.62766	-0.27451	-0.0336476	-0.0010864	4.00309	2000	43.8901	60.9469	0.00656575	0.0068689	0.000787239	0.648696	0.00121357
39	2.6604	-0.310719	-0.0851379	0.00120755	3.9175	2000	42.5121	59.8882	0.00543829	0.00643942	0.000607686	0.648696	0.00093678
40	2.70179	-0.272642	-0.0765981	-0.0214417	4.14202	2000	47.5916	64.3199	0.00420471	0.00532069	0.000506316	0.648696	0.000780513
41	2.51447	-0.222174	-0.0315965	0.00894162	4.05557	2000	42.8726	59.7487	0.00561879	0.00593594	0.00061649	0.648696	0.000950352
42	2.74707	-0.301582	-0.107665	0.00382809	4.09451	2000	47.8001	64.7134	0.00430402	0.00475807	0.000602649	0.648696	0.000929015
43	2.61173	-0.22667	-0.0808018	0.00580405	4.18716	2000	47.658	64.1576	0.00714547	0.00986527	0.000844934	0.648696	0.00130251
44	2.50342	-0.205529	-0.0590785	-0.0211366	4.08953	2000	43.2632	60.0353	0.00720699	0.00516916	0.000901062	0.648696	0.00138904
45	2.66742	-0.234514	-0.0529642	-0.00233856	4.23154	2000	49.745	66.0368	0.0083557	0.00804314	0.00167121	0.648696	0.00257626
46	2.55634	-0.29288	-0.056281	-0.0166712	3.84873	2000	38.7448	56.1782	0.00709963	0.00745438	0.00135825	0.648696	0.00209381
47	2.55309	-0.25765	-0.0648796	-0.00605567	3.94664	2000	41.6077	58.7356	0.00659788	0.00726587	0.000778191	0.648696	0.00119962
48	2.63818	-0.282035	-0.0571297	-0.0432582	3.99101	2000	43.0668	60.2092	0.0055678	0.00718296	0.000720427	0.648696	0.00111058
49	2.70303	-0.297334	-0.0838723	0.0352322	4.04116	2000	46.4292	63.455	0.00671217	0.0057424	0.00169597	0.648696	0.00261442
50	2.66085	-0.303102	-0.0815973	-0.00605962	3.9472	2000	43.0508	60.3416	0.00673473	0.00786554	0.000832699	0.648696	0.00128365
51	2.83202	-0.361741	-0.131984	-0.0702108	3.98429	2000	45.196	62.7012	0.0109536	0.0145089	0.00125453	0.648696	0.00193392
52	2.51091	-0.213989	-0.0838986	-0.0620241	4.07402	2000	42.2939	59.1696	0.00635755	0.00718359	0.00107103	0.648696	0.00165105
53	2.71196	-0.258952	-0.0994293	-0.0329666	4.22176	2000	49.32	65.7979	0.00517249	0.00607438	0.000577048	0.648696	0.00088955
54	2.63892	-0.263474	-0.0832017	0.00411006	4.07736	2000	45.6494	62.5263	0.00939268	0.014987	0.00313103	0.648696	0.00482666
55	2.61537	-0.255006	-0.0603434	-0.0263051	4.05686	2000	44.5937	61.4875	0.0100981	0.012454	0.00111989	0.648696	0.00172636
56	2.88766	-0.314679	-0.101773	0.00656089	4.22954	2000	54.1186	70.386	0.00636408	0.00694512	0.000714567	0.648696	0.00110154
57	2.74466	-0.30451	-0.0403724	0.00965856	4.06445	2000	47.3182	64.2711	0.00789689	0.00771545	0.00141591	0.648696	0.00218271
58	2.80183	-0.279632	-0.0325745	0.0137214	4.25628	2000	52.9792	69.1369	0.00665428	0.00603809	0.0011111	0.648696	0.00171282
59	2.7476	-0.255658	-0.0825068	-0.0579025	4.26806	2000	51.0639	67.3008	0.00781377	0.0103274	0.00122333	0.648696	0.00188582
60	2.69715	-0.264145	-0.057866	0.0171942	4.15581	2000	48.8604	65.4253	0.00669507	0.00731962	0.000753208	0.648696	0.00116111
61	2.69405	-0.250357	-0.0377805	0.00804945	4.20713	2000	49.8306	66.1976	0.00844201	0.0125947	0.00205055	0.648696	0.00316104
62	2.69123	-0.247329	-0.0645579	-0.0125038	4.22823	2000	49.6211	65.9935	0.00517118	0.00451895	0.00112643	0.648696	0.00173645
63	2.69259	-0.333628	-0.101588	-0.00886796	3.882	2000	41.9817	59.5295	0.00714818	0.00827169	0.000996969	0.648696	0.00153688
64	2.70296	-0.259867	-0.0326911	0.0123341	4.17985	2000	49.4566	65.9204	0.00776574	0.00873195	0.00102788	0.648696	0.00158454
65	2.98424	-0.349296	-0.0618446	-0.00658623	4.23237	2000	55.2985	71.6386	0.00604895	0.00645454	0.00117848	0.648696	0.00181669
66	2.66787	-0.253749	-0.04214	-7.29e-06	4.14787	2000	47.9166	64.5061	0.00943703	0.00929884	0.00178648	0.648696	0.00275396
67	2.57724	-0.263116	-0.0593851	-0.0028487	3.98663	2000	42.3771	59.4847	0.00961776	0.00527695	0.00415805	0.648696	0.00640986
68	2.52921	-0.253318	-0.0455592	-0.00265163	3.93839	2000	40.824	57.9697	0.00965999	0.0107633	0.00111116	0.648696	0.00171292
69	2.5286	-0.228266	-0.0566197	-0.000886667	4.02984	2000	42.9398	59.8414	0.00776425	0.00811159	0.00096168	0.648696	0.00148248
70	2.70394	-0.294158	-0.115915	-0.0294196	4.05546	2000	45.6881	62.7329	0.00631173	0.00668683	0.00088751	0.648696	0.00136814
71	2.58473	-0.237853	-0.0723487	0.00400518	4.09211	2000	45.1174	61.9036	0.00699798	0.00810545	0.000791613	0.648696	0.00122031
72	2.71038	-0.27628	-0.0551924	0.0321194	4.11732	2000	48.6814	65.346	0.00671587	0.00654293	0.000987863	0.648696	0.00152284
73	2.86087	-0.298391	-0.0592757	0.00504104	4.26238	2000	54.1869	70.3097	0.00657168	0.00488842	0.0019107	0.648696	0.00294544
74	2.50087	-0.224946	-0.0568711	0.0186181	4.02504	2000	42.1495	59.1012	0.00935928	0.00894349	0.00247252	0.648696	0.00381152
75	2.51005	-0.238391	-0.0711696	0.0215769	3.96666	2000	41.5652	58.6227	0.00800519	0.00823994	0.00131552	0.648696	0.00202794
76	2.67002	-0.247903	-0.0979219	-0.0327373	4.19735	2000	48.1173	64.665	0.00663839	0.00635059	0.000769952	0.648696	0.00118692
77	2.64096	-0.282567	-0.0711701	0.0313436	4.01401	2000	44.4955	61.5857	0.00731736	0.00863429	0.000935947	0.648696	0.00144281
78	2.68904	-0.31148	-0.082073	0.0187983	3.95279	2000	44.136	61.4194	0.00679272	0.00844892	0.000800855	0.648696	0.00123456
79	2.75175	-0.282196	-0.0938034	0.025986	4.18692	2000	50.3374	66.8709	0.00509019	0.00550368	0.000674792	0.648696	0.00104023
80	2.56956	-0.249707	-0.0785846	0.000757725	4.01954	2000	43.2492	60.241	0.00580369	0.00649943	0.000664718	0.648696	0.0010247
81	2.47107	-0.238099	-0.0886886	0.0102519	3.92455	2000	39.5448	56.7087	0.00822663	0.00689795	0.00225434	0.648696	0.00347518
82	2.8721	-0.289768	-0.090862	-0.0297617	4.31031	2000	55.1157	71.0448	0.00464913	0.00519234	0.000899405	0.648696	0.00138648
83	2.66325	-0.260982	-0.0367417	-0.0161785	4.10631	2000	46.6734	63.414	0.00429818	0.0056668	0.000480839	0.648696	0.000741239
84	2.55011	-0.199743	-0.0480025	-0.0222987	4.1923	2000	46.2181	62.7093	0.00565407	0.00408179	0.00105393	0.648696	0.00162469
85	2.83703	-0.288967	-0.0519669	0.0207255	4.26697	2000	54.1722	70.2432	0.00495607	0.0048346	0.000835044	0.648696	0.00128726
86	2.63886	-0.271733	-0.0606415	-0.0229904	4.04284	2000	44.358	61.3602	0.00714104	0.00626922	0.00184365	0.648696	0.00284209
87	2.6	-0.267341	-0.0930554	-0.0161466	4.01143	2000	43.0027	60.0992	0.00697475	0.00839219	0.000862934	0.648696	0.00133026
88	2.62031	-0.237262	-0.03709	-0.0235246	4.13693	2000	46.4766	63.1096	0.00554661	0.00744129	0.000623424	0.648696	0.000961041
89	2.72854	-0.297218	-0.0812838	0.00699523	4.08123	2000	47.2159	64.1456	0.00678613	0.00725246	0.00119476	0.648696	0.00184179
90	2.64416	-0.257711	-0.0413243	-0.0117248	4.11186	2000	46.0648	62.8475	0.00760269	0.00867085	0.00153937	0.648696	0.00237302
91	2.88417	-0.346479	-0.0452882	-0.0132242	4.08945	2000	50.0342	66.9872	0.0058467	0.00495328	0.000923703	0.648696	0.00142394
92	2.93016	-0.308517	-0.065897	0.00153586	4.31826	2000	56.9912	72.7874	0.0068062	0.00783467	0.000796741	0.648696	0.00122822
93	2.43504	-0.212642	-0.0475929	-0.0229357	3.94813	2000	39.2044	56.2419	0.00744911	0.00796903	0.00131229	0.648696	0.00202297
94	2.6782	-0.304693	-0.0539905	0.00260457	3.94818	2000	43.8455	61.0867	0.00739626	0.00921605	0.000885255	0.648696	0.00136467
95	2.58863	-0.249924	-0.0760145	-0.00347764	4.0568	2000	44.1179	61.0424	0.00611933	0.00677103	0.00125981	0.648696	0.00194206
96	2.66481	-0.286896	-0.0739649	0.000498663	4.01486	2000	44.7642	61.8376	0.0080778	0.0072718	0.0019912	0.648696	0.00306954
97	2.4921	-0.22514	-0.0687827	0.012297	4.00095	2000	41.6101	58.5985	0.00695663	0.00638919	0.00121729	0.648696	0.00187651
98	2.71538	-0.266665	-0.0915704	0.00818735	4.19511	2000	49.5275	66.0453	0.0060948	0.00520656	0.00183362	0.648696	0.00282662
99	2.72502	-0.250076	-0.0671765	0.00432444	4.26438	2000	51.5845	67.7498	0.00630803	0.00605767	0.00121326	0.648696	0.0018703
100	2.55167	-0.254909	-0.0287923	-0.0296462	3.94685	2000	41.3217	58.4315	0.00666939	0.00940463	0.00200813	0.648696	0.00309563
101	2.6348	-0.267087	-0.069391	0.016581	4.05456	2000	45.2978	62.2255	0.00542264	0.00633189	0.000641503	0.648696	0.000988911
102	2.50228	-0.209309	-0.0675582	-0.0188179	4.07522	2000	42.9361	59.7528	0.00566534	0.00641995	0.000886933	0.648696	0.00136725
103	2.67509	-0.277645	-0.0926066	-0.0100451	4.08502	2000	45.9926	62.9136	0.00712954	0.0080111	0.00187611	0.648696	0.00289212
104	2.6279	-0.249094	-0.0757064	-0.0242227	4.11252	2000	45.8516	62.6159	0.00705356	0.00999249	0.000924614	0.648696	0.00142534
105	2.79537	-0.282854	-0.081916	-0.00307432	4.24263	2000	52.0419	68.3464	0.00675055	0.00607824	0.00186416	0.648696	0.0028737
106	2.68977	-0.272509	-0.0718907	0.00438551	4.11598	2000	47.4458	64.2009	0.00502257	0.00531599	0.000874045	0.648696	0.00134739
107	2.71016	-0.306468	-0.0623171	0.0195685	4.00222	2000	45.6008	62.7321	0.00578002	0.00601082	0.000725752	0.648696	0.00111878
108	2.6186	-0.290658	-0.101488	0.0142875	3.93091	2000	42.4742	59.7543	0.00730344	0.0100023	0.00112812	0.648696	0.00173906
109	2.74774	-0.217244	-0.0529618	-0.0326916	4.4356	2000	55.6114	71.0247	0.00669209	0.00783806	0.00089307	0.648696	0.00137671
110	2.58519	-0.22784	-0.0196558	0.014213	4.14013	2000	46.1539	62.7873	0.00695546	0.00754541	0.00155342	0.648696	0.00239468
111	2.55572	-0.251504	-0.0489234	0.00124259	3.99234	2000	42.3454	59.3953	0.00734983	0.00648546	0.00122836	0.648696	0.00189358
112	2.90829	-0.304583	-0.0722303	-0.00489824	4.3028	2000	56.0397	71.945	0.00696919	0.00852924	0.000779516	0.648696	0.00120166
113	2.79209	-0.320537	-0.0781577	-0.0264111	4.05671	2000	47.6376	64.6535	0.0076842	0.00993796	0.00115006	0.648696	0.00177288
114	2.65383	-0.259939	-0.0558418	0.00534859	4.10113	2000	46.7089	63.4586	0.00912982	0.0104014	0.0017301	0.648696	0.00266704
115	2.62908	-0.235032	-0.0502795	-0.0282202	4.15589	2000	47.0885	63.6534	0.00620162	0.00746	0.000737808	0.648696	0.00113737
116	2.7113	-0.286344	-0.0457551	0.00433327	4.07741	2000	47.2091	64.0579	0.00822931	0.00757155	0.00291773	0.648696	0.00449784
117	2.7364	-0.30827	-0.0666402	-0.00944128	4.05148	2000	46.2382	63.3084	0.00828965	0.0087753	0.000909486	0.648696	0.00140202
118	2.69933	-0.268763	-0.0644899	0.0268969	4.15019	2000	48.7354	65.3502	0.00635534	0.00697837	0.00108347	0.648696	0.00167022
119	2.63291	-0.303698	-0.0859046	-0.0155578	3.90519	2000	41.5131	58.8958	0.00500348	0.00642884	0.000558786	0.648696	0.000861398
120	2.54129	-0.242221	-0.0342815	0.0153311	3.99474	2000	42.6323	59.6221	0.00795161	0.00905275	0.000989518	0.648696	0.00152539
121	2.72493	-0.287865	-0.0596843	0.0103351	4.09376	2000	47.9227	64.7198	0.00669657	0.00611763	0.00115934	0.648696	0.00178719
122	2.5911	-0.262588	-0.0325437	0.0214002	3.99314	2000	43.4892	60.5251	0.0071633	0.00872276	0.000812166	0.648696	0.001252
123	2.73288	-0.261046	-0.0688997	-0.0357952	4.21055	2000	50.1018	66.4847	0.00719397	0.0103477	0.00154609	0.648696	0.00238338
124	2.75748	-0.318806	-0.0593281	-0.0120109	4.01407	2000	46.2636	63.3949	0.00817397	0.00954916	0.000926446	0.648696	0.00142817
125	2.71445	-0.309147	-0.0771264	-0.0335383	4.0009	2000	44.6528	61.8488	0.00559972	0.00692799	0.000894892	0.648696	0.00137952
126	2.72391	-0.286882	-0.0570985	0.0098404	4.09366	2000	47.9474	64.7348	0.0058868	0.00657277	0.000692173	0.648696	0.00106702
127	2.59244	-0.277921	-0.0694768	-0.000828645	3.94901	2000	41.9286	59.1465	0.00578308	0.00729842	0.000694453	0.648696	0.00107054
128	2.66142	-0.283058	-0.052656	-0.00755095	4.02295	2000	44.7445	61.7847	0.00877397	0.0106771	0.00116798	0.648696	0.0018005
129	2.57662	-0.251655	-0.0544425	-0.0246658	4.018	2000	42.9441	59.9437	0.00451213	0.00466472	0.000540425	0.648696	0.000833094
130	2.67699	-0.327692	-0.106222	-0.0175464	3.88424	2000	41.6203	59.1476	0.00808453	0.0098036	0.00100742	0.648696	0.00155298
131	2.61142	-0.313166	-0.0704691	0.00110263	3.82296	2000	39.9725	57.4871	0.00835109	0.00782035	0.00227162	0.648696	0.00350182
132	2.65872	-0.269139	-0.0692246	-0.00398912	4.0808	2000	45.97	62.8375	0.00534122	0.00446	0.00165301	0.648696	0.0025482
133	2.71372	-0.316528	-0.0883513	0.0387691	3.98649	2000	45.2922	62.5386	0.00661895	0.0063801	0.00129428	0.648696	0.00199521
134	2.81456	-0.303322	-0.0703391	-0.0084319	4.16591	2000	50.8453	67.416	0.0068527	0.00659296	0.00111938	0.648696	0.00172559
135	2.69976	-0.301347	-0.104244	-0.0464993	4.00446	2000	44.4808	61.6492	0.00662257	0.00661556	0.00112169	0.648696	0.00172915
136	2.75344	-0.314387	-0.0844825	0.0064505	4.0401	2000	46.8822	63.952	0.00465038	0.00470009	0.0011401	0.648696	0.00175753
137	2.57517	-0.250887	-0.071057	-0.00574407	4.02104	2000	43.2978	60.2845	0.00663716	0.00792882	0.00137253	0.648696	0.00211583
138	2.55386	-0.248011	-0.0572998	-0.0179882	3.99936	2000	42.2391	59.2722	0.00613969	0.00549463	0.00195157	0.648696	0.00300845
139	2.75118	-0.302381	-0.091076	-0.0404492	4.09077	2000	47.0386	63.9931	0.00852989	0.00890942	0.00110928	0.648696	0.00171002
140	2.72021	-0.269632	-0.0782673	-0.0187786	4.17244	2000	48.9221	65.4982	0.00857414	0.00856093	0.00190812	0.648696	0.00294146
141	2.57921	-0.193057	-0.0393186	-0.0123475	4.26571	2000	48.6396	64.8536	0.00624699	0.00730687	0.00143172	0.648696	0.00220706
142	2.67727	-0.301223	-0.0830786	-0.021644	3.996	2000	43.7492	60.9729	0.00612008	0.0044879	0.000898037	0.648696	0.00138437
143	2.74144	-0.267009	-0.0849618	-0.0104888	4.21694	2000	50.5284	66.9175	0.00664763	0.00770003	0.000952718	0.648696	0.00146867
144	2.64731	-0.277717	-0.0726393	-0.00714582	4.02177	2000	44.561	61.5934	0.00592982	0.00469237	0.00162816	0.648696	0.00250989
145	2.773	-0.2997	-0.0878702	0.00431778	4.12565	2000	49.2851	66.0235	0.00900351	0.0120707	0.00135164	0.648696	0.00208363
146	2.77632	-0.27198	-0.0592373	-0.00388717	4.24655	2000	52.0225	68.2512	0.00627663	0.00656969	0.000826931	0.648696	0.00127476
147	2.80013	-0.256447	-0.0763784	-0.0690274	4.35482	2000	53.7095	69.6034	0.00864217	0.00986474	0.00283102	0.648696	0.00436417
148	2.7041	-0.269927	-0.0619638	-0.0329682	4.13499	2000	47.7168	64.4053	0.00821943	0.00990116	0.000919233	0.648696	0.00141705
149	2.53038	-0.264424	-0.0653944	0.0226581	3.906	2000	40.4276	57.6703	0.00647277	0.00607726	0.0010235	0.648696	0.00157777
150	2.50306	-0.222211	-0.0417855	0.00351456	4.01279	2000	42.2091	59.1307	0.0102274	0.00983327	0.0022102	0.648696	0.00340714
151	2.69581	-0.281298	-0.0935243	0.0212402	4.10637	2000	47.322	64.1637	0.00738488	0.00775557	0.000900327	0.648696	0.0013879
152	2.54683	-0.259686	-0.0549514	0.00159993	3.93676	2000	41.2414	58.4008	0.00458291	0.00531138	0.000518437	0.648696	0.000799198
153	2.64399	-0.24971	-0.0730202	-0.012474	4.14037	2000	46.8527	63.5318	0.00838116	0.00684579	0.0024476	0.648696	0.00377311
154	2.74376	-0.305596	-0.098099	0.0119482	4.0523	2000	47.364	64.3445	0.00858666	0.0065842	0.00230983	0.648696	0.00356072
155	2.66162	-0.229874	-0.0473654	-0.0357725	4.23209	2000	49.2134	65.5243	0.00731153	0.00959409	0.00153407	0.648696	0.00236485
156	2.62434	-0.302047	-0.0774499	-0.0162897	3.88662	2000	41.2107	58.5962	0.00491312	0.00520545	0.000832141	0.648696	0.00128279
157	2.65968	-0.282852	-0.0695674	-0.00259677	4.0183	2000	44.8003	61.844	0.00435516	0.00450687	0.000550429	0.648696	0.000848516
158	2.64784	-0.262035	-0.112588	-0.0101986	4.09173	2000	46.0879	62.9286	0.00583465	0.00680964	0.000657659	0.648696	0.00101382
159	2.55867	-0.269791	-0.110346	-0.0377006	3.93755	2000	40.4927	57.749	0.00522896	0.00606973	0.000677889	0.648696	0.001045
160	2.79691	-0.326036	-0.0658866	-0.0159683	4.05571	2000	47.5245	64.5895	0.00550769	0.00589662	0.00131534	0.648696	0.00202767
161	2.77691	-0.251561	-0.0931644	-0.0253559	4.34019	2000	53.8745	69.7464	0.00455733	0.00337199	0.000985627	0.648696	0.0015194
162	2.64325	-0.263629	-0.0273304	0.00854186	4.06632	2000	45.8286	62.6727	0.00738625	0.00577838	0.00165566	0.648696	0.00255228
163	2.74384	-0.29948	-0.0857727	0.00365161	4.09082	2000	47.748	64.6405	0.00880186	0.00604248	0.00261881	0.648696	0.00403703
164	2.74283	-0.271688	-0.0663658	-0.00582387	4.19132	2000	50.1712	66.6223	0.00588651	0.00585157	0.0010136	0.648696	0.00156252
165	2.63051	-0.270703	-0.124687	-0.00361853	4.06008	2000	44.5807	61.6076	0.0061472	0.00597343	0.000698937	0.648696	0.00107745
166	2.86973	-0.263499	-0.0686829	0.00695558	4.42599	2000	58.7181	73.9462	0.00609257	0.00702504	0.000669574	0.648696	0.00103218
167	2.53257	-0.222849	-0.050182	-0.0292299	4.05956	2000	43.1121	59.9621	0.00448558	0.00505109	0.000687991	0.648696	0.00106058
168	2.59819	-0.193486	-0.0508045	-0.0147048	4.28525	2000	49.6523	65.7559	0.00799921	0.0113374	0.00108738	0.648696	0.00167626
169	2.76917	-0.291655	-0.0727123	-0.011065	4.17483	2000	49.5226	66.167	0.00748983	0.00757061	0.00157608	0.648696	0.00242961
170	2.65549	-0.254076	-0.0494502	-0.0103917	4.148	2000	47.0387	63.714	0.00590668	0.00746743	0.000972463	0.648696	0.0014991
171	2.70878	-0.253144	-0.0514864	-0.0118656	4.22478	2000	49.9958	66.3518	0.0063931	0.00786558	0.00076815	0.648696	0.00118414
172	2.85106	-0.287931	-0.0249216	-0.0223379	4.28504	2000	54.1078	70.1443	0.00757101	0.00902703	0.00084572	0.648696	0.00130372
173	2.72589	-0.27169	-0.0778613	0.0125715	4.1783	2000	49.645	66.1738	0.0128225	0.0171302	0.00145873	0.648696	0.0022487
174	2.49494	-0.234916	-0.0501758	0.00134497	3.95103	2000	40.7284	57.7969	0.0062	0.00540462	0.0015525	0.648696	0.00239327
175	2.58213	-0.223251	-0.0583	-0.013273	4.16085	2000	45.9618	62.5881	0.00565674	0.00661085	0.000753391	0.648696	0.00116139
176	2.60978	-0.279831	-0.0352481	0.0320654	3.94729	2000	43.1195	60.2826	0.00864609	0.00463078	0.0011245	0.648696	0.00173347
177	2.69906	-0.251141	-0.01527	0.0148459	4.20399	2000	50.1436	66.4789	0.00754949	0.00820328	0.000897836	0.648696	0.00138406
178	2.68246	-0.25811	-0.0841849	0.011493	4.16239	2000	48.6112	65.1784	0.00587768	0.00510964	0.00117378	0.648696	0.00180945
179	2.84639	-0.318617	-0.0424379	0.00032567	4.12502	2000	51.1202	67.7596	0.00578194	0.00417156	0.000983581	0.648696	0.00151624
180	2.64617	-0.236694	-0.0594278	0.00443007	4.18721	2000	48.4993	64.9475	0.00698193	0.00873886	0.00108633	0.648696	0.00167463
181	2.91785	-0.350148	-0.0945079	0.0204422	4.1606	2000	52.2726	69.0417	0.00789759	0.00915651	0.000866348	0.648696	0.00133552
182	2.62287	-0.21862	-0.0791596	-0.00957844	4.22569	2000	48.7473	65.0833	0.00519112	0.00588895	0.000606382	0.648696	0.00093477
183	2.6988	-0.303396	-0.0778611	0.00401412	3.99644	2000	45.0636	62.2147	0.00511266	0.00608854	0.000669723	0.648696	0.00103241
184	2.74887	-0.305703	-0.0629406	-0.0141171	4.05073	2000	47.0174	63.9973	0.0102622	0.0153158	0.00119502	0.648696	0.00184219
185	2.62393	-0.297313	-0.0829085	-0.000466928	3.91855	2000	41.8615	59.1961	0.00732736	0.00769435	0.000801652	0.648696	0.00123579
186	2.70525	-0.232728	-0.040732	0.0152925	4.29501	2000	52.4231	68.3832	0.00758132	0.00964935	0.00093116	0.648696	0.00143543
187	2.68547	-0.29305	-0.0497192	-0.0293145	4.0113	2000	44.6658	61.7577	0.00823007	0.0110046	0.00123773	0.648696	0.00190802
188	2.79371	-0.268158	-0.0995169	0.0167995	4.31761	2000	53.9977	69.9834	0.00596196	0.00639603	0.00118348	0.648696	0.0018244
189	2.57772	-0.233742	-0.0499	0.0101808	4.08239	2000	45.1833	61.9375	0.00516799	0.00517755	0.000905593	0.648696	0.00139602
190	2.64177	-0.22374	-0.0515182	-0.00211763	4.2318	2000	49.3772	65.6567	0.00639786	0.00793982	0.000749762	0.648696	0.0011558
191	2.7202	-0.287974	-0.0969221	-0.0313755	4.10943	2000	46.9849	63.8654	0.0061196	0.00687593	0.000693983	0.648696	0.00106981
192	2.74757	-0.265199	-0.066418	-0.0233457	4.22316	2000	50.7351	67.0725	0.00939375	0.0119438	0.00116129	0.648696	0.00179019
193	2.69309	-0.254227	-0.0451456	-0.0084907	4.19874	2000	49.0798	65.5445	0.00596103	0.00679822	0.00104166	0.648696	0.00160578
194	2.75075	-0.270823	-0.0571069	-0.00282591	4.21365	2000	50.7321	67.1108	0.00785127	0.00983351	0.00100085	0.648696	0.00154286
195	2.59652	-0.240794	-0.100459	0.00769235	4.1118	2000	45.6255	62.402	0.00566297	0.0062369	0.000732856	0.648696	0.00112974
196	2.60373	-0.223157	-0.0607879	-0.0188371	4.17481	2000	47.0351	63.5568	0.00518561	0.00546648	0.00124168	0.648696	0.00191412
197	2.64421	-0.253813	-0.0633257	0.0311745	4.11403	2000	47.2802	63.9633	0.00614039	0.00522013	0.00122623	0.648696	0.00189031
198	2.77662	-0.282234	-0.094094	0.00211475	4.21664	2000	51.2154	67.6278	0.00723031	0.00606505	0.00183604	0.648696	0.00283035
199	2.5594	-0.203201	-0.0561937	-0.0247124	4.19356	2000	46.3742	62.8674	0.0103999	0.00686553	0.0045007	0.648696	0.00693807
200	2.53114	-0.224427	-0.0639823	-0.0101933	4.04993	2000	43.2555	60.1157	0.00485493	0.00542983	0.000568519	0.648696	0.000876402
201	2.64834	-0.24417	-0.0285844	-0.00953353	4.16039	2000	47.5789	64.1434	0.00693797	0.00779867	0.00173723	0.648696	0.00267804
202	2.66815	-0.290654	-0.0714939	0.0215849	4.00814	2000	44.9701	62.0623	0.00643104	0.0066711	0.00105006	0.648696	0.00161873
203	2.69857	-0.289435	-0.121446	-0.0450094	4.0787	2000	45.5888	62.6102	0.00518523	0.00485328	0.00141253	0.648696	0.00217749
204	2.60078	-0.261334	-0.0560793	-0.0126823	4.00053	2000	43.5265	60.5398	0.00548964	0.00576568	0.00059875	0.648696	0.000923005
205	2.70045	-0.257717	-0.0564853	-0.00646411	4.18546	2000	49.2018	65.6775	0.00753184	0.00804888	0.00119995	0.648696	0.00184979
206	2.72439	-0.264154	-0.0413671	-0.0105675	4.19285	2000	49.7645	66.2063	0.00714868	0.00661284	0.00100942	0.648696	0.00155608
207	2.65176	-0.250039	-0.0748815	0.00698923	4.13724	2000	47.6103	64.2293	0.0070018	0.0075704	0.000813887	0.648696	0.00125465
208	2.84505	-0.318816	-0.0707973	0.043298	4.17391	2000	51.9906	68.5733	0.0069573	0.006061	0.00110654	0.648696	0.00170579
209	2.61654	-0.255625	-0.0524887	-0.00999099	4.04656	2000	44.8728	61.7521	0.00819619	0.00816277	0.00128189	0.648696	0.0019761
210	2.65285	-0.256031	-0.0339615	0.00693254	4.10736	2000	47.0161	63.7095	0.00633548	0.00675497	0.000831623	0.648696	0.00128199
211	2.60332	-0.255495	-0.029713	0.00966185	4.03322	2000	44.5234	61.4352	0.00825869	0.00762192	0.00180277	0.648696	0.00277906
212	2.8625	-0.28245	-0.0683304	-0.0171435	4.34427	2000	55.5688	71.3815	0.00793346	0.00833501	0.000923786	0.648696	0.00142406
213	2.68324	-0.278691	-0.056836	-0.00890175	4.07183	2000	46.2396	63.1288	0.00619335	0.0067605	0.0007653	0.648696	0.00117975
214	2.74544	-0.348949	-0.0856054	0.030375	3.9025	2000	43.7963	61.3564	0.00653186	0.00635318	0.000935014	0.648696	0.00144137
215	2.79848	-0.267674	-0.0399969	0.0139715	4.27717	2000	54.0843	70.0217	0.00612886	0.00647409	0.000788494	0.648696	0.0012155
216	2.74877	-0.274814	-0.0837833	-0.0156323	4.21101	2000	50.0389	66.5263	0.00825963	0.00850585	0.00160045	0.648696	0.00246718
217	2.62419	-0.218448	-0.0741935	-0.0439986	4.24682	2000	48.1617	64.5427	0.00740434	0.0085057	0.00104986	0.648696	0.00161841
218	2.50607	-0.215743	-0.0588171	-0.00704969	4.05631	2000	42.7612	59.6184	0.00838562	0.00874215	0.00119397	0.648696	0.00184056
219	2.79759	-0.282572	-0.0623593	0.00567982	4.23228	2000	52.3197	68.5843	0.00513345	0.00492743	0.000786614	0.648696	0.00121261
220	2.5987	-0.255688	-0.113319	-0.0441615	4.04653	2000	43.537	60.5364	0.00667508	0.00668082	0.00107696	0.648696	0.00166019
221	2.64601	-0.247274	-0.0748985	-0.0328412	4.14145	2000	46.8146	63.476	0.00791978	0.0087863	0.000930328	0.648696	0.00143415
222	2.59887	-0.212083	-0.0564295	-0.0269559	4.21428	2000	47.6562	64.0589	0.00771634	0.00696115	0.00113146	0.648696	0.0017442
223	2.65141	-0.250757	-0.0685743	-0.0140629	4.14579	2000	47.1075	63.7644	0.00602763	0.00781798	0.000801349	0.648696	0.00123532
224	2.66983	-0.292518	-0.0473525	-0.0293862	4.00036	2000	43.9316	61.0752	0.00552566	0.00617893	0.000690389	0.648696	0.00106427
225	2.68131	-0.255112	-0.0777239	0.00307908	4.18661	2000	48.6549	65.1916	0.00744446	0.00682166	0.00129218	0.648696	0.00199197
226	2.65178	-0.23143	-0.0864813	-0.0162401	4.22909	2000	48.9962	65.3673	0.00629307	0.00756678	0.000834784	0.648696	0.00128686
227	2.59611	-0.24978	0.0477262	-0.0145106	4.05871	2000	44.2571	61.1524	0.00624807	0.00622688	0.00109445	0.648696	0.00168716
228	2.70483	-0.282468	-0.0808807	-0.00903035	4.1038	2000	47.0679	63.9126	0.00622625	0.00607511	0.000898913	0.648696	0.00138572
229	2.86918	-0.307526	-0.080495	-0.0161842	4.24788	2000	53.2798	69.5793	0.00832867	0.00729497	0.00125054	0.648696	0.00192777
230	2.62042	-0.192577	-0.0409028	-0.0175707	4.33435	2000	50.9541	66.8912	0.00542005	0.00654269	0.000651537	0.648696	0.00100438
231	2.79556	-0.291562	-0.0870695	0.00849186	4.21477	2000	51.4102	67.8582	0.00698935	0.00644372	0.00139945	0.648696	0.00215733
232	2.6751	-0.279069	-0.0903219	-0.00944928	4.08129	2000	45.8653	62.8046	0.00656811	0.00493693	0.00141379	0.648696	0.00217944
233	2.60896	-0.209137	-0.0515957	-0.0154189	4.24336	2000	48.7109	64.9901	0.00666585	0.00702779	0.00131266	0.648696	0.00202353
234	2.6552	-0.246981	-0.0571899	-0.0247041	4.16389	2000	47.4403	64.0346	0.00640399	0.00729225	0.000760401	0.648696	0.0011722
235	2.65543	-0.23069	-0.0531375	-0.0102379	4.23227	2000	49.2984	65.6174	0.00906378	0.008792	0.00114248	0.648696	0.00176119
236	2.72416	-0.281799	-0.104929	0.0219905	4.13761	2000	48.8417	65.5415	0.00647636	0.00728334	0.000890994	0.648696	0.00137352
237	2.74242	-0.314974	-0.079252	-0.0110613	4.02889	2000	45.9278	63.0708	0.00931143	0.00870654	0.00221028	0.648696	0.00340727
238	2.88436	-0.310663	-0.0735436	0.0148897	4.24542	2000	54.4424	70.6296	0.0056423	0.00656933	0.00065824	0.648696	0.00101471
239	2.64603	-0.267952	-0.0874678	0.0200104	4.07447	2000	45.9159	62.8072	0.00946417	0.00892314	0.00140879	0.648696	0.00217172
240	2.69875	-0.256878	-0.0674526	0.0230306	4.19507	2000	49.8054	66.2337	0.00742282	0.00745828	0.00119471	0.648696	0.00184171
241	2.4979	-0.186687	-0.0282005	-0.0168492	4.1478	2000	44.6559	61.2327	0.00792363	0.00681214	0.00193343	0.648696	0.00298049
242	2.55456	-0.253033	-0.0489965	0.00837971	3.98384	2000	42.2799	59.3458	0.00618652	0.00721986	0.000810391	0.648696	0.00124926
243	2.90731	-0.287523	-0.0323769	-0.0161093	4.35232	2000	57.5724	73.1099	0.0100924	0.0104613	0.00162558	0.648696	0.00250592
244	2.67461	-0.332422	-0.100933	0.0321013	3.86305	2000	41.9321	59.5046	0.0068199	0.00569852	0.00112103	0.648696	0.00172813
245	2.53874	-0.226296	-0.0409364	-0.0136978	4.06472	2000	43.3811	60.23	0.00469936	0.00461609	0.00105174	0.648696	0.00162131
246	2.75335	-0.254844	-0.0710383	-0.00158777	4.30087	2000	52.5918	68.6541	0.0117836	0.0147209	0.00257567	0.648696	0.00397054
247	2.64853	-0.262233	-0.0766976	-0.0255521	4.09565	2000	45.7013	62.5469	0.00678483	0.0070777	0.00116158	0.648696	0.00179064
248	2.6484	-0.246764	-0.0686674	0.000354815	4.15069	2000	47.5972	64.193	0.00901895	0.00839963	0.00184008	0.648696	0.00283658
249	2.58968	-0.257478	-0.0577124	0.0197986	4.00526	2000	43.8755	60.8629	0.00638958	0.00711544	0.000760013	0.648696	0.0011716
250	2.82703	-0.329714	-0.0718973	-0.000804822	4.08303	2000	49.0289	65.9832	0.00941616	0.00897301	0.00123955	0.648696	0.00191083
251	2.75373	-0.302559	-0.0961653	0.0014269	4.11359	2000	47.9633	64.858	0.00777405	0.00821963	0.000964332	0.648696	0.00148657
252	2.62736	-0.239189	-0.0591026	0.0286333	4.1637	2000	47.6992	64.26	0.00691814	0.00738212	0.000824515	0.648696	0.00127103
253	2.57488	-0.266108	-0.0437563	-0.0273573	3.9552	2000	41.5746	58.7298	0.00799778	0.00982028	0.00097966	0.648696	0.0015102
254	2.6691	-0.277026	-0.0860531	-0.0454179	4.06682	2000	45.0828	62.0566	0.00746754	0.00894487	0.000887415	0.648696	0.001368
255	2.60336	-0.305134	-0.126781	-0.0151679	3.87549	2000	40.1606	57.6394	0.00677498	0.00601045	0.00107969	0.648696	0.0016644
256	2.62197	-0.271933	-0.0686082	0.000185055	4.01296	2000	43.9159	60.9686	0.00790789	0.00716321	0.00278347	0.648696	0.00429087
257	2.63894	-0.251681	-0.103983	-0.0308482	4.13415	2000	46.1639	62.9267	0.00858569	0.00942558	0.00108904	0.648696	0.00167882
258	2.74688	-0.24087	-0.0606518	-0.0222743	4.32262	2000	53.2322	69.1148	0.0068656	0.00537706	0.00155762	0.648696	0.00240116
259	2.61084	-0.243574	-0.090551	-0.00153688	4.10626	2000	45.9221	62.6732	0.00882831	0.00782846	0.0022866	0.648696	0.00352492
260	2.79689	-0.338565	-0.0771626	0.00338717	4.003	2000	46.7377	63.9763	0.00966366	0.0104128	0.00169957	0.648696	0.00261998
261	2.90809	-0.343516	-0.0546988	0.0084601	4.13333	2000	52.0632	68.7817	0.00562229	0.00530967	0.000694226	0.648696	0.00107019
262	2.77583	-0.27626	-0.0750308	-0.00475958	4.22282	2000	51.5774	67.8939	0.00495503	0.00434855	0.00122373	0.648696	0.00188644
263	2.69636	-0.251517	-0.086246	-0.00224582	4.23079	2000	49.7576	66.1549	0.00524181	0.00547915	0.000614692	0.648696	0.00094758
264	2.75276	-0.320306	-0.0881632	0.01153	4.01739	2000	46.4026	63.5587	0.00633543	0.0062793	0.000845899	0.648696	0.001304
265	2.74706	-0.273195	-0.0505868	-0.0307159	4.18038	2000	49.7209	66.2124	0.00668138	0.00723819	0.000781003	0.648696	0.00120396
266	2.64868	-0.290098	-0.0801443	-0.004038	3.9774	2000	43.6128	60.7907	0.00557586	0.00576472	0.000852189	0.648696	0.00131369
267	2.66571	-0.231826	-0.0663448	-0.0287634	4.23289	2000	49.4263	65.7337	0.00558516	0.00720447	0.000711666	0.648696	0.00109707
268	2.64897	-0.261773	-0.0711863	-0.0471427	4.07812	2000	45.3632	62.2239	0.00824535	0.0079585	0.00179327	0.648696	0.00276441
269	2.69896	-0.309401	-0.135043	0.00585946	4.02181	2000	44.7844	62.029	0.00732728	0.006813	0.000910178	0.648696	0.00140309
270	2.60533	-0.250306	-0.0445049	-0.032162	4.0754	2000	44.3664	61.247	0.00792107	0.0092937	0.00112113	0.648696	0.00172828
271	2.62757	-0.234059	-0.0423682	-0.00461638	4.16979	2000	47.5294	64.0539	0.00703487	0.00727758	0.00102543	0.648696	0.00158075
272	2.69738	-0.287858	-0.0742764	0.0184064	4.06468	2000	46.6724	63.601	0.00618258	0.0075953	0.000707963	0.648696	0.00109136
273	2.705	-0.310502	-0.0783462	0.0137092	3.97973	2000	44.911	62.1248	0.00484673	0.00323875	0.00126676	0.648696	0.00195278
274	2.76929	-0.269458	-0.0461304	-0.0104768	4.2425	2000	51.7247	67.9666	0.0077888	0.00852785	0.00112934	0.648696	0.00174093
275	2.62912	-0.260668	-0.0839819	-0.0108361	4.06731	2000	45.1279	62.0258	0.00702838	0.00723226	0.000816908	0.648696	0.00125931
276	2.60919	-0.226452	-0.0655056	-0.0210375	4.18132	2000	46.991	63.5337	0.00622219	0.00585999	0.000926217	0.648696	0.00142781
277	2.71713	-0.218467	-0.0491411	-0.00609172	4.37398	2000	54.2031	69.8377	0.00691871	0.00623852	0.0009298	0.648696	0.00143334
278	2.75434	-0.273218	-0.0657856	-0.00445925	4.20711	2000	50.676	67.0782	0.0062821	0.00541804	0.00134791	0.648696	0.00207788
279	2.65336	-0.231936	-0.0867259	-0.0265692	4.22265	2000	48.8339	65.2205	0.00402058	0.00358677	0.000606228	0.648696	0.000934533
280	2.58414	-0.193465	-0.041989	-0.0300772	4.26077	2000	48.5411	64.7618	0.0142976	0.015946	0.00212755	0.648696	0.00327973
281	2.72146	-0.245632	-0.0653369	-0.0244241	4.27887	2000	51.2457	67.411	0.00682746	0.00765747	0.000889249	0.648696	0.00137082
282	2.99297	-0.364587	-0.092706	0.0207698	4.17251	2000	54.8088	71.3728	0.00720833	0.00923743	0.00085781	0.648696	0.00132236
283	2.70135	-0.275326	-0.084403	-0.0305793	4.1127	2000	47.1662	63.9503	0.00542467	0.00689644	0.000653723	0.648696	0.00100775
284	2.59908	-0.24424	-0.0353045	-0.0222809	4.07176	2000	44.7472	61.5683	0.0070444	0.00844466	0.000784715	0.648696	0.00120968
285	2.66932	-0.259556	-0.0662936	-0.0342241	4.12591	2000	46.8487	63.5663	0.00457071	0.00541141	0.000509379	0.648696	0.000785235
286	2.62396	-0.235469	-0.0616912	-0.0199275	4.17039	2000	46.9511	63.5399	0.00849249	0.0092397	0.00110265	0.648696	0.00169979
287	2.75168	-0.265684	-0.0427912	-0.0142454	4.23365	2000	51.0459	67.3452	0.00770346	0.00871688	0.00208511	0.648696	0.0032143
288	2.64577	-0.217176	-0.0484809	-0.00881387	4.27329	2000	50.1174	66.2747	0.00781823	0.00467585	0.00373203	0.648696	0.00575312
289	2.70028	-0.26299	-0.0854654	-0.0279239	4.16614	2000	48.341	64.9404	0.00704355	0.00957065	0.000795803	0.648696	0.00122677
290	2.69421	-0.242677	-0.0826293	-0.028086	4.25271	2000	49.994	66.3007	0.00759143	0.00702021	0.00153266	0.648696	0.00236267
291	2.65575	-0.230448	-0.0890057	-0.00402547	4.23773	2000	49.5633	65.8745	0.00529522	0.00524434	0.000962677	0.648696	0.00148402
292	2.58501	-0.217462	-0.0414654	0.000669964	4.1646	2000	46.8818	63.3942	0.00813404	0.00767729	0.00103043	0.648696	0.00158846
293	2.7524	-0.280218	-0.0953508	-0.0420707	4.18694	2000	49.2197	65.8222	0.00794001	0.00947675	0.00122276	0.648696	0.00188494
294	2.76273	-0.310827	-0.0806322	-0.013106	4.06032	2000	47.3124	64.3047	0.00671071	0.00698358	0.000842813	0.648696	0.00129924
295	2.66667	-0.253851	-0.0584118	0.00261857	4.1601	2000	47.9241	64.5208	0.00747099	0.00903188	0.000851991	0.648696	0.00131339
296	2.50528	-0.22083	-0.034619	0.0221237	4.03	2000	42.7483	59.6357	0.00911759	0.00884823	0.00117264	0.648696	0.00180768
297	2.50722	-0.327345	-0.0776461	0.00740777	3.63445	2000	34.4887	52.183	0.0102634	0.0134078	0.00123303	0.648696	0.00190078
298	2.62598	-0.255408	-0.0641532	0.00793928	4.07262	2000	45.7319	62.5517	0.0062802	0.00608698	0.000816512	0.648696	0.0012587
299	2.69918	-0.293659	-0.0663728	0.000295281	4.04808	2000	45.8701	62.8886	0.0114958	0.0125076	0.00133928	0.648696	0.00206458
300	2.5862	-0.181124	0.00448435	-0.00570557	4.31057	2000	50.3231	66.2878	0.0064731	0.00623369	0.000877227	0.648696	0.00135229

## Sheet: Table S5
Table S5. Fitted results of 300 eggs' profile datas using NRGE with a sample size of 2000
Image no.	A	B	C	D	scan.width	sample.size	V	S	adRMSE	rms.ic	rms.pec	critical.c	the ratio
1	5.30376	4.14995	-0.0290625	3.46608	4.14995	2000	47.0572	63.6725	0.00976202	0.00904072	0.00647078	0.648696	0.00997505
2	5.45455	4.12927	0.239648	3.47437	4.12927	2000	49.0105	65.6773	0.00894569	0.00643488	0.00556737	0.648696	0.0085824
3	5.36515	4.32388	-0.34043	3.83535	4.32388	2000	51.8037	67.7474	0.0116806	0.00956425	0.0100478	0.648696	0.0154892
4	5.13659	4.03469	0.0535156	3.33874	4.03469	2000	43.1523	60.0967	0.00824926	0.00896349	0.00371358	0.648696	0.00572469
5	5.34905	4.25993	0.0316602	3.5906	4.25993	2000	50.381	66.5523	0.00799696	0.00600053	0.00503347	0.648696	0.00775936
6	5.60595	4.35222	0.149863	3.58252	4.35222	2000	55.0041	70.7377	0.00900497	0.0079079	0.00428286	0.648696	0.00660226
7	5.38231	4.06124	0.0811377	3.3741	4.06124	2000	45.9626	62.8958	0.00896762	0.00756192	0.00526859	0.648696	0.00812182
8	5.14108	4.1077	0.0928906	3.39141	4.1077	2000	44.8466	61.587	0.0222458	0.0169321	0.0139276	0.648696	0.0214701
9	5.41104	4.29786	0.0983984	3.61468	4.29786	2000	52.0763	68.0619	0.0137462	0.0120129	0.00550192	0.648696	0.00848151
10	5.42886	4.1813	0.127368	3.4757	4.1813	2000	49.3083	65.8013	0.0167656	0.0136444	0.0110897	0.648696	0.0170953
11	5.48869	3.99024	0.253867	3.30824	3.99024	2000	45.7768	63.0039	0.011356	0.00946853	0.00636416	0.648696	0.00981068
12	5.25504	4.14314	0.126636	3.44577	4.14314	2000	46.8844	63.5053	0.00714776	0.00511478	0.00428867	0.648696	0.00661121
13	5.99624	4.10253	0.189819	3.26477	4.10253	2000	51.6447	68.7352	0.00873528	0.0107941	0.00347925	0.648696	0.00536345
14	5.20599	4.24211	0.194414	3.4962	4.24211	2000	48.7556	65.0485	0.00905535	0.006963	0.00542118	0.648696	0.00835703
15	5.25831	4.08758	0.077207	3.40177	4.08758	2000	45.5129	62.3221	0.0145048	0.0117645	0.00851542	0.648696	0.013127
16	5.67682	4.12406	0.0954199	3.30048	4.12406	2000	49.2935	66.1671	0.00661599	0.00635995	0.0028283	0.648696	0.00435998
17	5.13693	4.08958	0.0295605	3.40535	4.08958	2000	44.3744	61.1564	0.0106961	0.00801367	0.00660717	0.648696	0.0101853
18	5.31799	3.94191	0.0538672	3.26165	3.94191	2000	42.6396	59.9234	0.00759657	0.00682356	0.00445727	0.648696	0.00687112
19	5.41891	4.2842	0.141606	3.55647	4.2842	2000	51.6944	67.7663	0.0164475	0.0185248	0.00891592	0.648696	0.0137444
20	5.13223	4.03577	0.142456	3.36214	4.03577	2000	43.5413	60.4656	0.00724037	0.00627453	0.00479272	0.648696	0.00738823
21	5.27983	4.4282	-0.00103516	3.74576	4.4282	2000	53.6905	69.1909	0.00751807	0.010362	0.00380556	0.648696	0.00586647
22	5.42754	4.14447	0.216694	3.46572	4.14447	2000	48.8949	65.5096	0.00804283	0.00857013	0.00397261	0.648696	0.00612399
23	5.62477	4.32112	0.208398	3.54789	4.32112	2000	54.5603	70.4365	0.00742504	0.00618838	0.0041951	0.648696	0.00646696
24	5.6349	3.93411	0.199731	3.32536	3.93411	2000	45.879	63.3555	0.0130431	0.0107009	0.0076011	0.648696	0.0117175
25	5.44006	3.96681	0.228955	3.3582	3.96681	2000	45.2041	62.4551	0.00962373	0.00724275	0.00611457	0.648696	0.00942593
26	5.28933	4.10477	0.12251	3.39733	4.10477	2000	46.2082	62.9747	0.00758714	0.00574282	0.00442233	0.648696	0.00681726
27	5.61386	3.98635	0.205908	3.34806	3.98635	2000	46.8159	64.0939	0.0132867	0.0108919	0.00751871	0.648696	0.0115905
28	5.73624	4.16731	0.134941	3.47029	4.16731	2000	51.7934	68.3702	0.00603888	0.00485384	0.00390493	0.648696	0.00601965
29	5.46839	4.28028	0.0841504	3.63263	4.28028	2000	52.3422	68.369	0.0100233	0.00772459	0.00595345	0.648696	0.00917756
30	5.37356	3.85685	0.162524	3.18361	3.85685	2000	41.5108	59.0773	0.00637908	0.00617409	0.00311307	0.648696	0.00479897
31	5.13072	4.09086	0.124175	3.45642	4.09086	2000	44.9382	61.6796	0.00712283	0.00575656	0.00396097	0.648696	0.00610605
32	5.17034	4.11897	0.232246	3.42894	4.11897	2000	46.0111	62.7005	0.00912602	0.00666832	0.00550426	0.648696	0.0084851
33	5.52653	4.10396	0.109297	3.29861	4.10396	2000	47.6411	64.5414	0.0147689	0.011359	0.00851197	0.648696	0.0131216
34	5.17993	4.05627	0.169102	3.43808	4.05627	2000	44.8363	61.6884	0.00962103	0.00805357	0.00516244	0.648696	0.00795817
35	5.61356	4.02184	0.01125	3.31607	4.02184	2000	46.6666	63.8503	0.0109345	0.00754693	0.00852719	0.648696	0.0131451
36	5.50169	4.24003	0.108828	3.64526	4.24003	2000	52.071	68.2312	0.00892532	0.00685595	0.00643483	0.648696	0.00991963
37	5.32859	4.00887	0.154648	3.37158	4.00887	2000	44.8191	61.88	0.0131034	0.0107494	0.00748459	0.648696	0.0115379
38	5.25797	4.00309	0.0536279	3.39132	4.00309	2000	43.895	60.9389	0.00713433	0.00583333	0.00427613	0.648696	0.00659188
39	5.33051	3.91709	0.151733	3.24627	3.91709	2000	42.5182	59.8801	0.0116436	0.00947914	0.00751314	0.648696	0.0115819
40	5.4078	4.1356	0.0909766	3.40723	4.1356	2000	47.7546	64.4485	0.0110967	0.00856109	0.00628176	0.648696	0.00968367
41	5.02972	4.05552	0.0439844	3.42902	4.05552	2000	43.0371	59.8635	0.00751137	0.00791889	0.00385099	0.648696	0.00593651
42	5.50595	4.09395	0.250186	3.32878	4.09395	2000	47.8908	64.7855	0.0156775	0.0115216	0.00994573	0.648696	0.0153319
43	5.24096	4.18681	0.19998	3.47399	4.18681	2000	47.9743	64.4423	0.0140343	0.0161006	0.00661666	0.648696	0.0101999
44	5.02541	4.08766	0.0572852	3.40279	4.08766	2000	43.4516	60.2169	0.0182634	0.0125508	0.00970604	0.648696	0.0149624
45	5.33734	4.2285	0.0885156	3.54048	4.2285	2000	49.5971	65.8966	0.0100298	0.00737646	0.00608587	0.648696	0.00938169
46	5.11497	3.84817	0.0243848	3.19768	3.84817	2000	39.0778	56.4531	0.0142924	0.0128364	0.00728371	0.648696	0.0112282
47	5.10893	3.94653	0.142407	3.31066	3.94653	2000	41.5773	58.7187	0.00958578	0.00749391	0.00522408	0.648696	0.0080532
48	5.28116	3.98758	-0.0132617	3.31499	3.98758	2000	43.2284	60.3561	0.00746688	0.00604302	0.00529771	0.648696	0.0081667
49	5.4081	4.03679	0.297227	3.37484	4.03679	2000	46.5342	63.5638	0.0135819	0.00969339	0.00778823	0.648696	0.012006
50	5.32676	3.94598	0.155728	3.26527	3.94598	2000	43.1021	60.3806	0.00742217	0.00676702	0.0040857	0.648696	0.00629832
51	5.66545	3.98361	0.0817676	3.13248	3.98361	2000	45.5826	63.0301	0.0116825	0.0141413	0.00464533	0.648696	0.00716102
52	5.02517	4.06975	-0.000898438	3.31388	4.06975	2000	42.5577	59.4132	0.00746976	0.00544445	0.00471252	0.648696	0.00726461
53	5.42578	4.22158	0.107539	3.41192	4.22158	2000	49.5976	66.0198	0.00741236	0.00691361	0.00323635	0.648696	0.004989
54	5.29161	4.07673	0.124434	3.37888	4.07673	2000	45.632	62.4883	0.0141458	0.0107015	0.00878909	0.648696	0.0135488
55	5.24441	4.0557	0.017666	3.3848	4.0557	2000	44.5579	61.4635	0.0174884	0.0156115	0.0111218	0.648696	0.0171448
56	5.78054	4.22824	0.307566	3.50757	4.22824	2000	54.3162	70.5929	0.00962617	0.00699351	0.00585929	0.648696	0.00903241
57	5.49056	4.06078	0.0916602	3.41911	4.06078	2000	47.1672	64.1111	0.00903998	0.00805588	0.00487866	0.648696	0.00752071
58	5.6051	4.2545	0.0823047	3.61291	4.2545	2000	53.0048	69.1262	0.0117152	0.00708452	0.00424882	0.648696	0.00654979
59	5.50114	4.26533	0.00301758	3.48501	4.26533	2000	51.2459	67.4623	0.010137	0.00822399	0.00662661	0.648696	0.0102153
60	5.40226	4.15349	0.165117	3.47564	4.15349	2000	48.6975	65.2752	0.0137109	0.008488	0.007985	0.648696	0.0123093
61	5.39581	4.20479	0.0781934	3.57541	4.20479	2000	49.8645	66.2173	0.00995728	0.00850454	0.00631672	0.648696	0.00973756
62	5.38416	4.22778	0.0932812	3.50864	4.22778	2000	49.8454	66.1667	0.00900017	0.00657587	0.00523018	0.648696	0.0080626
63	5.38895	3.88061	0.192788	3.17306	3.88061	2000	42.0613	59.5892	0.0206297	0.0157869	0.0115161	0.648696	0.0177527
64	5.4113	4.17822	0.079668	3.54519	4.17822	2000	49.3368	65.8001	0.00918524	0.00701544	0.00602949	0.648696	0.00929478
65	5.97055	4.22922	0.099873	3.50626	4.22922	2000	55.277	71.5871	0.0166993	0.0145014	0.00932864	0.648696	0.0143806
66	5.34443	4.15138	0.0103125	3.50207	4.15138	2000	47.7508	64.3392	0.0284936	0.0249854	0.0171133	0.648696	0.0263811
67	5.17201	3.98695	-0.00132813	3.33094	3.98695	2000	42.4308	59.5044	0.0254552	0.0185824	0.0131442	0.648696	0.0202625
68	5.07681	3.9367	-0.0114844	3.3266	3.9367	2000	40.7552	57.8965	0.0227603	0.0170537	0.0141245	0.648696	0.0217737
69	5.07803	4.03036	0.0046875	3.38868	4.03036	2000	42.693	59.6093	0.0203317	0.0247316	0.00926633	0.648696	0.0142845
70	5.41028	4.0513	0.178262	3.27938	4.0513	2000	45.7779	62.8076	0.00829113	0.0102292	0.00350682	0.648696	0.00540594
71	5.17599	4.08609	0.169531	3.42505	4.08609	2000	45.2328	62.0093	0.00994577	0.00746769	0.00624495	0.648696	0.00962691
72	5.42464	4.11552	0.219238	3.49241	4.11552	2000	48.5372	65.236	0.00868574	0.00581266	0.00579601	0.648696	0.00893487
73	5.72484	4.26287	0.143555	3.56902	4.26287	2000	54.248	70.3419	0.0147651	0.0103943	0.00702879	0.648696	0.0108352
74	5.00339	4.02412	0.122832	3.36048	4.02412	2000	42.1931	59.1051	0.0119975	0.00835762	0.00705241	0.648696	0.0108717
75	5.02159	3.9636	0.230112	3.32849	3.9636	2000	41.5699	58.6459	0.00823925	0.00865808	0.00380774	0.648696	0.00586983
76	5.34165	4.19409	0.119199	3.40216	4.19409	2000	48.3034	64.8179	0.00702289	0.00576479	0.00317529	0.648696	0.00489488
77	5.28444	4.01331	0.20354	3.34082	4.01331	2000	44.5191	61.5668	0.0090215	0.00986167	0.00407964	0.648696	0.00628898
78	5.38165	3.95058	0.236221	3.28096	3.95058	2000	43.9864	61.2843	0.00866848	0.00762717	0.00459642	0.648696	0.00708562
79	5.50916	4.18498	0.269746	3.4387	4.18498	2000	50.3882	66.8898	0.00705857	0.00512918	0.00438177	0.648696	0.00675473
80	5.14089	4.01773	0.175332	3.33475	4.01773	2000	43.2671	60.2513	0.00613199	0.00598114	0.00285398	0.648696	0.00439956
81	4.94659	3.92246	0.182324	3.21936	3.92246	2000	39.527	56.6699	0.0109395	0.00606943	0.00529386	0.648696	0.00816076
82	5.75087	4.30389	0.154834	3.53866	4.30389	2000	55.1574	71.1006	0.0081904	0.00641391	0.00518594	0.648696	0.00799441
83	5.32964	4.10291	0.0398633	3.478	4.10291	2000	46.7018	63.4457	0.00725566	0.00665673	0.00419464	0.648696	0.00646626
84	5.09948	4.19135	0.0261719	3.49951	4.19135	2000	46.3092	62.7799	0.00937422	0.00974604	0.00456986	0.648696	0.00704469
85	5.67664	4.26443	0.179375	3.59767	4.26443	2000	54.1651	70.2235	0.00790445	0.00638206	0.00451541	0.648696	0.00696074
86	5.27746	4.03928	0.0555664	3.35034	4.03928	2000	44.4794	61.4535	0.00883774	0.00792171	0.0045008	0.648696	0.00693822
87	5.20312	4.00934	0.129302	3.27188	4.00934	2000	43.1391	60.2008	0.00857508	0.0066964	0.00454615	0.648696	0.00700814
88	5.24557	4.13326	0.0276758	3.51504	4.13326	2000	46.6692	63.2932	0.00976853	0.00863847	0.00646957	0.648696	0.00997319
89	5.46159	4.07906	0.176162	3.36568	4.07906	2000	47.2213	64.1236	0.0107371	0.00777686	0.00708019	0.648696	0.0109145
90	5.29287	4.10987	0.00242187	3.43141	4.10987	2000	46.1407	62.8869	0.00929946	0.00741366	0.0068463	0.648696	0.0105539
91	5.76678	4.08944	0.0736133	3.4528	4.08944	2000	50.2224	67.1398	0.00795807	0.00930842	0.00410486	0.648696	0.00632785
92	5.86466	4.31559	0.157324	3.59537	4.31559	2000	56.8737	72.6813	0.00782692	0.00607505	0.00478397	0.648696	0.00737474
93	4.8745	3.94612	0.0216211	3.30027	3.94612	2000	39.2538	56.2857	0.00813496	0.00681979	0.00560746	0.648696	0.00864421
94	5.36301	3.94668	0.118145	3.33096	3.94668	2000	43.6588	60.9274	0.00974118	0.0087229	0.00637492	0.648696	0.00982727
95	5.18296	4.0511	0.126445	3.34685	4.0511	2000	44.0895	61.0012	0.0104664	0.00769035	0.00718395	0.648696	0.0110744
96	5.33478	4.01389	0.168408	3.34209	4.01389	2000	44.8297	61.8935	0.0109548	0.00795933	0.0073377	0.648696	0.0113114
97	4.98685	4.00054	0.163594	3.32614	4.00054	2000	41.6216	58.5927	0.00762062	0.00673422	0.00385631	0.648696	0.00594471
98	5.43538	4.19324	0.208411	3.43444	4.19324	2000	49.6201	66.0974	0.00797856	0.00547559	0.00515665	0.648696	0.00794926
99	5.45005	4.26328	0.160049	3.55415	4.26328	2000	51.6475	67.7856	0.00669679	0.00716658	0.00313277	0.648696	0.00482933
100	5.11183	3.94313	-0.0325	3.3531	3.94313	2000	41.2102	58.3506	0.00991151	0.00785581	0.00823131	0.648696	0.012689
101	5.27382	4.05188	0.200967	3.39011	4.05188	2000	45.386	62.2992	0.00655703	0.00508199	0.00371992	0.648696	0.00573446
102	5.00788	4.07288	0.0795898	3.38832	4.07288	2000	43.0468	59.8463	0.00710968	0.0053367	0.00437446	0.648696	0.00674346
103	5.35528	4.08103	0.142695	3.32573	4.08103	2000	46.0054	62.9021	0.00814511	0.0096103	0.00484953	0.648696	0.00747581
104	5.2599	4.10793	0.104355	3.39927	4.10793	2000	45.9608	62.7138	0.00888273	0.0089725	0.00430832	0.648696	0.0066415
105	5.59443	4.23882	0.165137	3.49505	4.23882	2000	52.161	68.4258	0.00763485	0.00527139	0.00499107	0.648696	0.007694
106	5.3844	4.11425	0.159297	3.41542	4.11425	2000	47.4362	64.1777	0.009063	0.00701126	0.00581815	0.648696	0.00896898
107	5.42407	4.00038	0.186606	3.35343	4.00038	2000	45.4667	62.6032	0.00745557	0.00533582	0.00461968	0.648696	0.00712147
108	5.2432	3.9293	0.27793	3.24701	3.9293	2000	42.464	59.765	0.00980417	0.00828138	0.00502418	0.648696	0.00774504
109	5.50156	4.4356	0.000751953	3.69681	4.4356	2000	55.8202	71.1956	0.00731333	0.00553281	0.00514853	0.648696	0.00793673
110	5.17762	4.1326	0.0254297	3.52193	4.1326	2000	46.0835	62.7003	0.00975464	0.00689083	0.00749185	0.648696	0.0115491
111	5.1126	3.9891	0.0784668	3.34004	3.9891	2000	42.2615	59.2981	0.0104124	0.00766224	0.00368337	0.648696	0.00567811
112	5.82106	4.30095	0.145024	3.56449	4.30095	2000	55.9001	71.8193	0.00791555	0.0065593	0.00486393	0.648696	0.00749801
113	5.59032	4.05645	0.0979102	3.3615	4.05645	2000	47.6193	64.6475	0.00950268	0.00848322	0.00570807	0.648696	0.00879929
114	5.31093	4.09834	0.123164	3.44192	4.09834	2000	46.5431	63.3047	0.0104422	0.00840808	0.00589213	0.648696	0.00908303
115	5.26508	4.15475	0.0440625	3.49288	4.15475	2000	47.1654	63.7365	0.0107778	0.00796454	0.00721693	0.648696	0.0111253
116	5.42898	4.07692	0.131646	3.45889	4.07692	2000	47.3154	64.1618	0.0104317	0.00864469	0.00753151	0.648696	0.0116102
117	5.47485	4.04713	0.0988672	3.34152	4.04713	2000	46.3613	63.3874	0.00890651	0.00993403	0.00398441	0.648696	0.00614218
118	5.40447	4.14364	0.190293	3.46942	4.14364	2000	48.5959	65.2087	0.00883068	0.00674359	0.00575481	0.648696	0.00887135
119	5.27193	3.9011	0.140088	3.21505	3.9011	2000	41.5782	58.9533	0.00796109	0.00604445	0.00518059	0.648696	0.00798615
120	5.08642	3.99072	0.102461	3.40178	3.99072	2000	42.4892	59.489	0.0096988	0.00742507	0.0060256	0.648696	0.00928879
121	5.44937	4.09367	0.183711	3.4423	4.09367	2000	47.888	64.691	0.00771753	0.00780151	0.00365547	0.648696	0.00563509
122	5.18778	3.9928	0.115312	3.41699	3.9928	2000	43.4982	60.5284	0.0093507	0.0084942	0.00589112	0.648696	0.00908147
123	5.47049	4.20703	0.0602344	3.49108	4.20703	2000	50.0327	66.4406	0.00834451	0.00708121	0.00479544	0.648696	0.00739243
124	5.51756	4.01084	0.0989502	3.35018	4.01084	2000	46.1073	63.2588	0.00871819	0.00707707	0.00490013	0.648696	0.00755381
125	5.43697	3.99879	0.0469043	3.2886	3.99879	2000	44.7327	61.9164	0.00863917	0.00647059	0.00667877	0.648696	0.0102957
126	5.44864	4.09362	0.175918	3.44587	4.09362	2000	47.8735	64.6746	0.00633318	0.00789548	0.00301146	0.648696	0.00464232
127	5.19333	3.94664	0.109297	3.27601	3.94664	2000	41.9592	59.1564	0.00893291	0.00671784	0.00652246	0.648696	0.0100547
128	5.32558	4.01836	0.0760156	3.35186	4.01836	2000	44.5826	61.6287	0.0098191	0.00821032	0.00524994	0.648696	0.00809306
129	5.15275	4.01752	0.0459277	3.34327	4.01752	2000	42.9931	59.9807	0.00552725	0.00678334	0.00262744	0.648696	0.00405034
130	5.35867	3.88359	0.176641	3.14758	3.88359	2000	41.6876	59.1973	0.0103887	0.00842911	0.00574954	0.648696	0.00886322
131	5.22442	3.8197	0.180762	3.20559	3.8197	2000	39.9508	57.4823	0.00963979	0.0081695	0.00523014	0.648696	0.00806254
132	5.31766	4.07756	0.151025	3.39756	4.07756	2000	46.0696	62.9171	0.00738375	0.00574003	0.00432735	0.648696	0.00667085
133	5.43217	3.9815	0.297175	3.31654	3.9815	2000	45.3822	62.6177	0.00871356	0.00611675	0.00571093	0.648696	0.0088037
134	5.63249	4.1663	0.137725	3.4637	4.1663	2000	50.8142	67.3852	0.0131866	0.0107202	0.00461785	0.648696	0.00711867
135	5.4039	4.00172	0.115635	3.2557	4.00172	2000	44.5258	61.7046	0.0096939	0.00762175	0.006277	0.648696	0.00967632
136	5.51286	4.03687	0.203638	3.33825	4.03687	2000	46.818	63.8885	0.0073765	0.0052646	0.00549793	0.648696	0.00847535
137	5.15569	4.01866	0.114941	3.34196	4.01866	2000	43.2435	60.2268	0.00865593	0.00785897	0.0048712	0.648696	0.00750922
138	5.10978	3.9946	0.0798828	3.34067	3.9946	2000	42.3384	59.3612	0.00754421	0.00588656	0.00466501	0.648696	0.00719137
139	5.50544	4.08891	0.0857617	3.33708	4.08891	2000	47.3279	64.2398	0.00975109	0.00782955	0.00552045	0.648696	0.00851006
140	5.44057	4.17071	0.10835	3.42612	4.17071	2000	48.8586	65.4293	0.00871669	0.00679804	0.00456662	0.648696	0.00703968
141	5.16703	4.26039	0.0221094	3.59327	4.26039	2000	48.6598	64.8692	0.00894495	0.00678303	0.00666451	0.648696	0.0102737
142	5.35633	3.98815	0.100039	3.26057	3.98815	2000	43.8804	61.0687	0.0095099	0.0097954	0.00400062	0.648696	0.00616716
143	5.48868	4.2166	0.157109	3.47988	4.2166	2000	50.6421	67.0072	0.0110809	0.00797067	0.00735595	0.648696	0.0113396
144	5.29432	4.01776	0.163052	3.34563	4.01776	2000	44.5631	61.5983	0.00668412	0.0072203	0.00311569	0.648696	0.004803
145	5.56461	4.12395	0.147773	3.40985	4.12395	2000	49.1119	65.864	0.0153569	0.0136475	0.0104019	0.648696	0.016035
146	5.55717	4.24327	0.105527	3.549	4.24327	2000	52.0264	68.242	0.0109824	0.00801805	0.00747527	0.648696	0.0115235
147	5.60857	4.35219	-0.0796289	3.53654	4.35219	2000	54.0974	69.919	0.010386	0.00911059	0.00715068	0.648696	0.0110231
148	5.41195	4.128	0.0485547	3.42597	4.128	2000	47.624	64.3345	0.0147518	0.0113068	0.00900114	0.648696	0.0138757
149	5.06001	3.90326	0.190342	3.25973	3.90326	2000	40.3669	57.596	0.0108219	0.00803739	0.00357207	0.648696	0.00550653
150	5.0063	4.00964	0.0976465	3.39691	4.00964	2000	42.0908	59.0205	0.0110518	0.00983628	0.00594359	0.648696	0.00916235
151	5.394	4.1047	0.230957	3.35143	4.1047	2000	47.2027	64.0186	0.00975374	0.00739557	0.00530197	0.648696	0.00817327
152	5.09939	3.93297	0.120166	3.31203	3.93297	2000	41.211	58.3755	0.00717954	0.00555949	0.00474001	0.648696	0.00730697
153	5.28871	4.14233	0.0947266	3.40617	4.14233	2000	46.8362	63.4949	0.0138447	0.00872387	0.00495546	0.648696	0.0076391
154	5.4892	4.04768	0.296064	3.34144	4.04768	2000	47.1716	64.2069	0.0104114	0.00783186	0.00540924	0.648696	0.00833864
155	5.33844	4.22552	-0.0554492	3.54899	4.22552	2000	49.129	65.4644	0.0119892	0.0101658	0.00891333	0.648696	0.0137404
156	5.25412	3.88381	0.134609	3.22181	3.88381	2000	41.1712	58.5705	0.00738183	0.00522035	0.00508754	0.648696	0.00784272
157	5.32141	4.01467	0.156892	3.34251	4.01467	2000	44.695	61.751	0.00477128	0.00386001	0.00231472	0.648696	0.00356827
158	5.29651	4.08955	0.247681	3.33355	4.08955	2000	46.0465	62.8976	0.00648605	0.00647746	0.0026239	0.648696	0.00404488
159	5.12073	3.93536	0.116499	3.15721	3.93536	2000	40.5977	57.8392	0.00553834	0.00444816	0.00316693	0.648696	0.004882
160	5.59951	4.05027	0.0834766	3.36423	4.05027	2000	47.5524	64.6045	0.00747118	0.00550858	0.00544204	0.648696	0.0083892
161	5.55524	4.33956	0.148711	3.5479	4.33956	2000	54.0359	69.8751	0.00606422	0.00481734	0.00249088	0.648696	0.00383983
162	5.28899	4.06518	0.0735498	3.46279	4.06518	2000	45.7091	62.5582	0.00925108	0.00770119	0.00413768	0.648696	0.00637845
163	5.48794	4.08619	0.1979	3.35782	4.08619	2000	47.6012	64.4936	0.00889269	0.00722165	0.00398603	0.648696	0.00614467
164	5.48966	4.1906	0.135791	3.4947	4.1906	2000	50.1774	66.6247	0.00709809	0.00461739	0.00402022	0.648696	0.00619738
165	5.2647	4.0564	0.220088	3.2461	4.0564	2000	44.5815	61.5748	0.00772229	0.00595182	0.00478057	0.648696	0.0073695
166	5.74484	4.41682	0.202837	3.70588	4.41682	2000	58.7511	73.9858	0.00861358	0.00589367	0.00400345	0.648696	0.00617154
167	5.06784	4.05564	0.0444922	3.40464	4.05564	2000	43.2398	60.0855	0.00739718	0.00725083	0.0035765	0.648696	0.00551337
168	5.20504	4.28233	0.0494336	3.59231	4.28233	2000	49.512	65.6386	0.00983106	0.00744625	0.00669601	0.648696	0.0103223
169	5.54339	4.1731	0.0874658	3.42877	4.1731	2000	49.7714	66.3443	0.00906914	0.00617113	0.00674154	0.648696	0.0103924
170	5.3171	4.14588	0.0358398	3.45963	4.14588	2000	47.2598	63.8831	0.00971073	0.00748219	0.00666174	0.648696	0.0102694
171	5.4233	4.2233	0.0354297	3.51419	4.2233	2000	49.9615	66.3029	0.00854444	0.00691812	0.0057097	0.648696	0.0088018
172	5.70595	4.27907	-0.0341992	3.61702	4.27907	2000	54.0553	70.0948	0.00748838	0.00609352	0.00499952	0.648696	0.00770702
173	5.46337	4.17686	0.166367	3.46973	4.17686	2000	49.64	66.1483	0.0170483	0.0129066	0.0124839	0.648696	0.0192446
174	4.99258	3.94592	0.114639	3.31214	3.94592	2000	40.5459	57.6296	0.00735571	0.00577604	0.00454476	0.648696	0.00700599
175	5.16961	4.15794	0.0450879	3.44768	4.15794	2000	46.1331	62.7191	0.00753002	0.00546669	0.00518159	0.648696	0.00798769
176	5.2212	3.94664	0.158828	3.37165	3.94664	2000	42.8979	60.0801	0.0121708	0.0101617	0.00573093	0.648696	0.00883453
177	5.40088	4.2003	0.0558594	3.60921	4.2003	2000	49.9434	66.297	0.011203	0.0085678	0.00734461	0.648696	0.0113221
178	5.37001	4.15774	0.226348	3.44854	4.15774	2000	48.5491	65.1266	0.00715859	0.00493213	0.00486765	0.648696	0.00750374
179	5.69177	4.12355	0.165366	3.53274	4.12355	2000	51.0856	67.7803	0.00810845	0.00922843	0.00444112	0.648696	0.00684623
180	5.30028	4.18415	0.120322	3.51135	4.18415	2000	48.3895	64.8466	0.00982873	0.00889701	0.00642752	0.648696	0.00990836
181	5.8413	4.15572	0.238027	3.40051	4.15572	2000	52.4044	69.0944	0.0100562	0.00746059	0.00664147	0.648696	0.0102382
182	5.24918	4.22159	0.16396	3.50839	4.22159	2000	48.7454	65.0866	0.00883998	0.00658453	0.00483652	0.648696	0.00745575
183	5.4045	3.99407	0.164917	3.32066	3.99407	2000	44.9191	62.0808	0.0096683	0.00915813	0.00481496	0.648696	0.00742251
184	5.51261	4.04809	0.0804199	3.39613	4.04809	2000	46.9509	63.958	0.0147489	0.0120437	0.0114535	0.648696	0.0176562
185	5.24656	3.91597	0.170664	3.22331	3.91597	2000	41.7676	59.091	0.00963387	0.00755706	0.00313478	0.648696	0.00483243
186	5.42873	4.29201	0.120527	3.63651	4.29201	2000	52.3596	68.3378	0.0141403	0.0111138	0.0101515	0.648696	0.0156491
187	5.3788	4.00996	0.005625	3.36206	4.00996	2000	44.7183	61.8105	0.0143916	0.0117821	0.0106842	0.648696	0.0164702
188	5.59296	4.3154	0.251904	3.54879	4.3154	2000	54.3234	70.2221	0.00793089	0.00545802	0.00524491	0.648696	0.00808531
189	5.15825	4.07901	0.154272	3.46339	4.07901	2000	45.1313	61.9058	0.0066326	0.00493854	0.00425497	0.648696	0.00655926
190	5.28874	4.22893	0.0889063	3.55253	4.22893	2000	49.2281	65.5228	0.00773376	0.0062637	0.00474761	0.648696	0.00731869
191	5.44287	4.10799	0.103457	3.32536	4.10799	2000	47.1295	63.9749	0.00795242	0.00610033	0.00342412	0.648696	0.00527847
192	5.50329	4.21822	0.054248	3.50554	4.21822	2000	50.6101	66.9682	0.0107442	0.00835099	0.00719416	0.648696	0.0110902
193	5.39122	4.19501	0.0343555	3.50748	4.19501	2000	49.0926	65.5344	0.00811271	0.00635086	0.00608771	0.648696	0.00938453
194	5.50749	4.20957	0.090625	3.51566	4.20957	2000	50.6647	67.0376	0.00856523	0.00667044	0.00566754	0.648696	0.00873682
195	5.19778	4.10885	0.217949	3.36688	4.10885	2000	45.6348	62.3909	0.00763378	0.00516512	0.00475693	0.648696	0.00733306
196	5.20938	4.16922	0.0843555	3.47745	4.16922	2000	46.9779	63.5081	0.00554503	0.00441891	0.00324071	0.648696	0.00499573
197	5.29145	4.11231	0.225508	3.46868	4.11231	2000	47.183	63.8857	0.00832153	0.00622326	0.00464189	0.648696	0.00715572
198	5.55456	4.21427	0.22938	3.47389	4.21427	2000	51.4274	67.795	0.0076524	0.00549436	0.00419457	0.648696	0.00646615
199	5.12136	4.18728	0.0499805	3.50198	4.18728	2000	46.5252	62.9988	0.0231812	0.0288379	0.00958237	0.648696	0.0147717
200	5.06658	4.04766	0.104941	3.39134	4.04766	2000	43.2225	60.0874	0.00729119	0.00678511	0.00404591	0.648696	0.00623698
201	5.30293	4.15678	-0.00595703	3.52017	4.15678	2000	47.5225	64.0844	0.00905477	0.00715625	0.00676684	0.648696	0.0104314
202	5.33619	4.00494	0.212266	3.33902	4.00494	2000	44.824	61.9177	0.00806699	0.00714367	0.00408937	0.648696	0.00630398
203	5.39832	4.0778	0.143076	3.25929	4.0778	2000	45.9393	62.9103	0.00708352	0.00573404	0.00333459	0.648696	0.00514045
204	5.20308	4.00051	0.102524	3.36197	4.00051	2000	43.3977	60.4344	0.00701405	0.00853477	0.00341995	0.648696	0.00527203
205	5.40417	4.18446	0.0862891	3.49334	4.18446	2000	49.1058	65.5819	0.0200712	0.0146272	0.0110483	0.648696	0.0170316
206	5.45289	4.19172	0.0377344	3.53052	4.19172	2000	49.7315	66.1686	0.00802105	0.00515437	0.00573623	0.648696	0.0088427
207	5.31023	4.13483	0.20376	3.46706	4.13483	2000	47.6437	64.2765	0.0106769	0.00674801	0.00736077	0.648696	0.011347
208	5.69646	4.1715	0.233437	3.47691	4.1715	2000	51.9336	68.4696	0.0122893	0.00745599	0.00870497	0.648696	0.0134192
209	5.23958	4.04373	0.106016	3.43541	4.04373	2000	44.8737	61.7782	0.0137572	0.00872661	0.0100915	0.648696	0.0155566
210	5.31099	4.10208	0.0988184	3.51586	4.10208	2000	46.9587	63.6737	0.00870747	0.00575757	0.00590546	0.648696	0.00910358
211	5.20968	4.0323	0.0800781	3.45229	4.0323	2000	44.4243	61.3464	0.0101365	0.00853604	0.00633233	0.648696	0.00976162
212	5.73182	4.33932	0.0764062	3.58519	4.33932	2000	55.7204	71.4881	0.00978846	0.00668352	0.00689478	0.648696	0.0106287
213	5.37198	4.06763	0.0915039	3.40858	4.06763	2000	46.2171	63.1075	0.0078029	0.00519053	0.00464336	0.648696	0.00715799
214	5.49629	3.89657	0.26584	3.23866	3.89657	2000	43.8059	61.3524	0.00969837	0.00662456	0.00642653	0.648696	0.00990683
215	5.60283	4.27369	0.189082	3.68626	4.27369	2000	54.3143	70.2755	0.010268	0.00698273	0.00738304	0.648696	0.0113814
216	5.50405	4.20317	0.0933984	3.44442	4.20317	2000	50.1011	66.5547	0.0109028	0.00650214	0.00786607	0.648696	0.012126
217	5.25281	4.24393	0.00191406	3.46769	4.24393	2000	48.4411	64.7778	0.0155056	0.0112332	0.00970656	0.648696	0.0149632
218	5.02023	4.05571	0.0770996	3.40135	4.05571	2000	42.9246	59.7573	0.0116903	0.0070862	0.00885906	0.648696	0.0136567
219	5.60028	4.22859	0.16207	3.54511	4.22859	2000	52.3326	68.5923	0.00702196	0.0045382	0.00470459	0.648696	0.00725238
220	5.20226	4.04341	0.123711	3.27108	4.04341	2000	43.6976	60.6825	0.00910393	0.00587556	0.00604647	0.648696	0.00932096
221	5.29916	4.13575	0.0551953	3.40807	4.13575	2000	46.6998	63.3816	0.0100708	0.00629256	0.00725186	0.648696	0.0111791
222	5.20036	4.21245	0.031543	3.50388	4.21245	2000	47.6474	64.0486	0.00825303	0.00576785	0.00435589	0.648696	0.00671484
223	5.31158	4.14342	0.0889063	3.44423	4.14342	2000	47.252	63.8839	0.00981603	0.00677663	0.0065963	0.648696	0.0101685
224	5.34677	3.99667	-0.0146484	3.35191	3.99667	2000	44.1059	61.2262	0.00840821	0.00555439	0.00622207	0.648696	0.00959165
225	5.36599	4.18417	0.151055	3.45998	4.18417	2000	48.7841	65.2746	0.00832126	0.00557861	0.005471	0.648696	0.00843383
226	5.30942	4.22818	0.130234	3.47416	4.22818	2000	49.0897	65.4386	0.0110674	0.00810577	0.00608106	0.648696	0.00937427
227	5.19757	4.0565	0.0451172	3.41828	4.0565	2000	44.432	61.3035	0.0086787	0.00586651	0.00629526	0.648696	0.00970447
228	5.41442	4.10229	0.139043	3.37959	4.10229	2000	47.1966	64.008	0.0100571	0.00658997	0.00620741	0.648696	0.00956905
229	5.74465	4.24647	0.120137	3.49466	4.24647	2000	53.5396	69.7777	0.0102812	0.00604555	0.00739011	0.648696	0.0113922
230	5.2507	4.33037	0.0015625	3.64465	4.33037	2000	50.9703	66.9041	0.0107985	0.00742513	0.00819183	0.648696	0.0126281
231	5.59772	4.2123	0.172705	3.44629	4.2123	2000	51.3953	67.8035	0.00999398	0.0059233	0.00707374	0.648696	0.0109045
232	5.35164	4.07971	0.14915	3.33063	4.07971	2000	45.9988	62.8942	0.0114351	0.00714586	0.00642053	0.648696	0.00989758
233	5.2251	4.24195	0.0345117	3.56137	4.24195	2000	48.7342	65.0051	0.00905629	0.00848727	0.0051403	0.648696	0.00792404
234	5.31768	4.16087	0.0316406	3.4646	4.16087	2000	47.5539	64.1299	0.00883121	0.00562515	0.00616448	0.648696	0.00950287
235	5.32874	4.22928	-0.0149219	3.53692	4.22928	2000	49.1694	65.4934	0.0156905	0.0106488	0.0100839	0.648696	0.0155448
236	5.45544	4.13735	0.26707	3.39036	4.13735	2000	48.7057	65.4024	0.0106345	0.00730721	0.00678683	0.648696	0.0104623
237	5.49009	4.02751	0.107915	3.308	4.02751	2000	45.9693	63.0814	0.00983278	0.00654479	0.00691156	0.648696	0.0106545
238	5.77669	4.24324	0.207061	3.55064	4.24324	2000	54.4695	70.6474	0.00974171	0.00695245	0.00665305	0.648696	0.010256
239	5.29529	4.07135	0.216392	3.35657	4.07135	2000	45.7529	62.6368	0.011118	0.00859279	0.0055261	0.648696	0.00851878
240	5.40428	4.19082	0.195605	3.50869	4.19082	2000	49.7269	66.1542	0.0115186	0.00751608	0.00801206	0.648696	0.012351
241	4.99953	4.14688	-0.00882812	3.50986	4.14688	2000	44.5705	61.1554	0.00933245	0.00591661	0.00639605	0.648696	0.00985984
242	5.11847	3.98229	0.0930273	3.35221	3.98229	2000	42.308	59.3573	0.0101786	0.00620459	0.00806416	0.648696	0.0124313
243	5.82018	4.35231	0.0177246	3.71882	4.35231	2000	57.4764	73.0524	0.0119783	0.00834682	0.00849711	0.648696	0.0130987
244	5.35398	3.86126	0.307812	3.20519	3.86126	2000	42.0498	59.6201	0.00973571	0.00582535	0.00669255	0.648696	0.0103169
245	5.08226	4.06195	0.0237891	3.41638	4.06195	2000	43.4651	60.2967	0.00740202	0.00493737	0.00540436	0.648696	0.0083311
246	5.51902	4.29616	0.0691699	3.53141	4.29616	2000	52.4695	68.5182	0.0139454	0.0120361	0.00986237	0.648696	0.0152034
247	5.30083	4.08951	0.106152	3.36551	4.08951	2000	45.8037	62.6376	0.0146878	0.00946726	0.00500824	0.648696	0.00772047
248	5.30629	4.14976	0.0925391	3.44901	4.14976	2000	47.3591	63.968	0.0125733	0.00996049	0.00769564	0.648696	0.0118632
249	5.18624	4.00246	0.199292	3.39793	4.00246	2000	43.8578	60.876	0.0100774	0.00717433	0.0070549	0.648696	0.0108755
250	5.6712	4.08341	0.142187	3.38091	4.08341	2000	49.074	66.0206	0.0160574	0.00918462	0.00956707	0.648696	0.0147481
251	5.514	4.11005	0.168555	3.35123	4.11005	2000	48.1243	64.955	0.011637	0.0071205	0.00813368	0.648696	0.0125385
252	5.26147	4.16108	0.158633	3.48349	4.16108	2000	47.6028	64.1433	0.0155488	0.0097317	0.0108006	0.648696	0.0166498
253	5.16798	3.9487	-0.00179688	3.31514	3.9487	2000	41.6642	58.8298	0.015801	0.0118342	0.0127043	0.648696	0.0195843
254	5.35017	4.0664	0.0339844	3.3125	4.0664	2000	45.3257	62.2742	0.0127062	0.00920577	0.00924742	0.648696	0.0142554
255	5.21141	3.87213	0.217578	3.11836	3.87213	2000	40.3216	57.7701	0.00981665	0.0057676	0.00597379	0.648696	0.00920891
256	5.2551	4.01017	0.0980273	3.33869	4.01017	2000	43.8512	60.8956	0.0122678	0.00882114	0.0088467	0.648696	0.0136377
257	5.2853	4.13025	0.103623	3.33997	4.13025	2000	46.2525	62.9941	0.0108314	0.00667412	0.00792147	0.648696	0.0122114
258	5.49352	4.32238	0.073125	3.59088	4.32238	2000	53.1039	69.0044	0.00855045	0.00772431	0.00356322	0.648696	0.0054929
259	5.22262	4.10391	0.206323	3.38618	4.10391	2000	45.8407	62.6008	0.0089784	0.00716588	0.00428691	0.648696	0.00660849
260	5.601	3.99438	0.159595	3.31662	3.99438	2000	46.4955	63.7566	0.0121027	0.0104737	0.00713524	0.648696	0.0109994
261	5.8171	4.13099	0.167598	3.47799	4.13099	2000	51.9746	68.7038	0.00589762	0.00459412	0.00362274	0.648696	0.00558465
262	5.55336	4.21579	0.184766	3.50814	4.21579	2000	51.5019	67.8393	0.00545788	0.00450432	0.00311836	0.648696	0.00480711
263	5.40119	4.22634	0.133608	3.46635	4.22634	2000	49.8612	66.2143	0.0097519	0.00601497	0.00716973	0.648696	0.0110525
264	5.51028	4.01236	0.220957	3.33365	4.01236	2000	46.3902	63.5408	0.00917015	0.00634116	0.00572922	0.648696	0.00883189
265	5.49938	4.17892	0.0395508	3.51115	4.17892	2000	49.8056	66.3021	0.00946695	0.00712573	0.00620517	0.648696	0.0095656
266	5.30757	3.97618	0.140449	3.28628	3.97618	2000	43.537	60.7176	0.00987228	0.00626315	0.00768422	0.648696	0.0118456
267	5.34088	4.23205	0.0579492	3.51824	4.23205	2000	49.4631	65.7748	0.0115218	0.00795443	0.00769718	0.648696	0.0118656
268	5.29933	4.07269	0.0418164	3.36385	4.07269	2000	45.2903	62.1757	0.00810362	0.0061704	0.00403188	0.648696	0.00621535
269	5.40098	4.01791	0.2775	3.19743	4.01791	2000	44.9184	62.1009	0.00837252	0.00550545	0.00431711	0.648696	0.00665506
270	5.22368	4.07328	-0.0692969	3.40671	4.07328	2000	44.5658	61.4147	0.0124615	0.00853947	0.00960312	0.648696	0.0148037
271	5.26115	4.16706	0.0572754	3.5155	4.16706	2000	47.5235	64.0416	0.0091415	0.0052385	0.00674334	0.648696	0.0103952
272	5.40101	4.06197	0.199404	3.38766	4.06197	2000	46.6193	63.5419	0.00851895	0.00676876	0.00569736	0.648696	0.00878278
273	5.40885	3.97968	0.235596	3.31501	3.97968	2000	44.9187	62.1326	0.00540361	0.0061076	0.0025513	0.648696	0.00393296
274	5.54148	4.24191	0.0462695	3.56171	4.24191	2000	51.7197	67.9471	0.00920945	0.0105527	0.00490101	0.648696	0.00755517
275	5.26309	4.06648	0.151582	3.35365	4.06648	2000	45.1539	62.0443	0.00991249	0.00676316	0.0059252	0.648696	0.009134
276	5.22347	4.17923	0.0623047	3.464	4.17923	2000	47.1376	63.6531	0.00776603	0.00489036	0.00541653	0.648696	0.00834987
277	5.43664	4.37347	0.109438	3.69275	4.37347	2000	54.315	69.9342	0.00810383	0.00578167	0.0046189	0.648696	0.00712028
278	5.51366	4.20091	0.137822	3.51947	4.20091	2000	50.7522	67.1434	0.00855045	0.00524107	0.0062974	0.648696	0.00970778
279	5.30607	4.22086	0.132148	3.47	4.22086	2000	48.9068	65.2813	0.0047411	0.00641307	0.00223758	0.648696	0.00344934
280	5.17506	4.25528	0.0186914	3.61383	4.25528	2000	48.7417	64.952	0.0187191	0.0126108	0.011118	0.648696	0.017139
281	5.45186	4.2768	0.0450195	3.54157	4.2768	2000	51.4389	67.5676	0.00983765	0.00692302	0.00719976	0.648696	0.0110988
282	5.98814	4.16197	0.326572	3.46548	4.16197	2000	54.649	71.2813	0.00829103	0.00794098	0.00364063	0.648696	0.00561223
283	5.40792	4.10971	0.118022	3.39106	4.10971	2000	47.2742	64.0555	0.00856907	0.0066956	0.00523764	0.648696	0.0080741
284	5.20053	4.06886	0.011543	3.42708	4.06886	2000	44.6135	61.4533	0.00806368	0.00905158	0.00344231	0.648696	0.00530651
285	5.34072	4.11958	0.0664844	3.42456	4.11958	2000	46.8934	63.6157	0.00582876	0.00490945	0.00339348	0.648696	0.00523122
286	5.25311	4.1683	0.0387891	3.44766	4.1683	2000	47.0454	63.6069	0.0102213	0.00713147	0.00671093	0.648696	0.0103453
287	5.52105	4.23242	-0.0439063	3.54922	4.23242	2000	50.9859	67.2802	0.0116568	0.00850764	0.00841148	0.648696	0.0129667
288	5.29526	4.27104	0.0608398	3.58301	4.27104	2000	50.1435	66.2864	0.0103435	0.00656947	0.00503994	0.648696	0.00776933
289	5.41391	4.16618	0.0889014	3.41464	4.16618	2000	48.411	65.0057	0.0109954	0.00930733	0.00791247	0.648696	0.0121975
290	5.39132	4.24584	0.0977783	3.4898	4.24584	2000	50.1562	66.433	0.0082598	0.0056168	0.00509346	0.648696	0.00785183
291	5.32009	4.23555	0.189297	3.50465	4.23555	2000	49.7229	66.0118	0.0112405	0.00696743	0.00807399	0.648696	0.0124465
292	5.17819	4.15855	0.0621094	3.52389	4.15855	2000	46.6899	63.2252	0.0116047	0.00837382	0.00827269	0.648696	0.0127528
293	5.51481	4.18465	0.059668	3.38442	4.18465	2000	49.4113	65.9829	0.0123817	0.00794426	0.00880578	0.648696	0.0135746
294	5.53088	4.05662	0.175625	3.38527	4.05662	2000	47.5238	64.5082	0.0108969	0.00757345	0.00716596	0.648696	0.0110467
295	5.33895	4.15643	0.0930469	3.45737	4.15643	2000	47.8199	64.4056	0.0121937	0.00978566	0.00788337	0.648696	0.0121526
296	5.01515	4.02694	0.0972656	3.42566	4.02694	2000	42.6052	59.4897	0.0105935	0.00729552	0.00652803	0.648696	0.0100633
297	5.0303	3.63228	0.0943555	3.01026	3.63228	2000	34.3733	52.0484	0.0148173	0.0103526	0.0105459	0.648696	0.016257
298	5.25663	4.06735	0.177793	3.43231	4.06735	2000	45.6793	62.5222	0.0116801	0.00649864	0.00426135	0.648696	0.00656911
299	5.40054	4.04716	0.109023	3.35944	4.04716	2000	45.8696	62.8565	0.0137889	0.0112325	0.00727486	0.648696	0.0112146
300	5.18664	4.30753	-0.0711133	3.72505	4.30753	2000	50.0864	66.0962	0.0127734	0.00883353	0.0100119	0.648696	0.0154339

## Sheet: Table S6
Table S6. Fitted results of 300 eggs' profile datas using GTE with a sample size of 2000 "
Image no.	a	α0	α1	α2	α3	sample.size	adRMSE	rms.ic	rms.pec	critical.c	the ratio	percent.bias1	percent.bias2	percent.bias3	percent.bias4	percent.bias5
1	2.64816	-0.24657	-0.0536808	-0.0378129	0.0166622	2000	0.00754958	0.0104875	0.00148974	0.67137	0.00221895	-4.9e-06	2.55e-05	-0.000106465	-0.000627833	-0.000927132
2	2.72494	-0.278566	-0.0889521	0.0301506	0.0459203	2000	0.00571585	0.00593356	0.000704134	0.67137	0.0010488	1.93e-07	1.47e-05	-1.79e-05	-0.000195794	-0.000125807
3	2.67732	-0.21475	-0.0586121	-0.0339963	-0.0161006	2000	0.00841886	0.0120379	0.00206454	0.67137	0.00307511	-8.19e-06	3.25e-05	-0.000274131	-0.00120929	0.00257676
4	2.56634	-0.241597	-0.0918919	-0.0290902	0.0491468	2000	0.00700421	0.00985043	0.00166651	0.67137	0.00248226	-5.3e-06	2.04e-05	-5.18e-05	-0.000902601	-0.000266421
5	2.67228	-0.228018	-0.0619702	-0.0166536	0.0412426	2000	0.00619605	0.00703529	0.000942727	0.67137	0.00140418	-1.92e-06	1.92e-05	-2.8e-05	-0.000368541	-0.000134582
6	2.80138	-0.258852	-0.0867202	-0.000987198	0.024488	2000	0.00680092	0.00722899	0.000930179	0.67137	0.00138549	9.93e-07	2.34e-05	-3.49e-05	0.0137844	-0.000445575
7	2.68874	-0.281095	-0.0951339	-0.0236309	0.0578707	2000	0.00650216	0.00778958	0.000819801	0.67137	0.00122109	-8.75e-07	1.82e-05	-4.13e-06	2.95e-05	-5e-05
8	2.56885	-0.228576	-0.091056	-0.015667	0.0369164	2000	0.00903302	0.00938464	0.00125787	0.67137	0.00187358	1.92e-06	4.5e-05	-5.16e-05	0.0017363	-0.00049022
9	2.70368	-0.233429	-0.0607295	0.00346541	0.0223522	2000	0.00882431	0.00800042	0.00107018	0.67137	0.00159402	-1.44e-07	3.86e-05	-4.53e-05	-0.00440709	-0.000426483
10	2.7108	-0.264945	-0.0676787	-0.000590084	-0.00717248	2000	0.0073365	0.00831171	0.00111634	0.67137	0.00166278	1.93e-06	2.86e-05	-2.33e-05	0.0308012	0.00115339
11	2.7414	-0.324281	-0.105685	0.0300105	0.0443775	2000	0.00678566	0.00802451	0.000944713	0.67137	0.00140714	-1.74e-06	1.63e-05	-3.04e-05	0.000147277	-0.000237905
12	2.62538	-0.241924	-0.0690307	-0.00501784	0.000253602	2000	0.00561702	0.00603934	0.00069575	0.67137	0.00103631	-6.5e-08	1.6e-05	-2.96e-05	0.000982955	-0.0271895
13	2.99597	-0.389554	-0.159582	-0.0228829	0.0696305	2000	0.00636245	0.0092842	0.00160449	0.67137	0.00238988	-4.87e-06	9.23e-06	-3.8e-05	-0.00103458	-0.000238325
14	2.59979	-0.206199	-0.100261	0.00138521	0.0208637	2000	0.00721869	0.00893231	0.00107797	0.67137	0.00160562	-2.32e-06	3.08e-05	-7.43e-05	0.00603386	-0.00101283
15	2.62699	-0.253358	-0.0674771	-0.0231942	0.00417285	2000	0.0046498	0.00554185	0.000591629	0.67137	0.000881226	-4.68e-07	1.01e-05	-9.26e-06	1.76e-05	-0.000588776
16	2.83673	-0.326744	-0.124454	-0.0464811	0.0311139	2000	0.0057653	0.00793076	0.00171687	0.67137	0.00255727	-4.81e-06	7.78e-06	-5.28e-05	-0.000496189	-0.000552765
17	2.56699	-0.232614	-0.0672991	-0.0152135	0.0367418	2000	0.00720135	0.00725456	0.00124007	0.67137	0.00184707	2.58e-06	3.12e-05	5.71e-06	0.00158716	-4.74e-05
18	2.65667	-0.303574	-0.0816794	-0.014817	0.0498972	2000	0.00554978	0.00590316	0.000892385	0.67137	0.0013292	1.34e-06	1.38e-05	-7.21e-07	0.000883176	-3.81e-05
19	2.70654	-0.236227	-0.0852644	-0.00456324	0.0250359	2000	0.0104694	0.0110731	0.00129948	0.67137	0.00193556	4.68e-07	5.76e-05	-8.04e-05	0.00463132	-0.000955723
20	2.5641	-0.243018	-0.0765111	-0.00917414	0.000185034	2000	0.00563215	0.00642272	0.000841446	0.67137	0.00125333	-1.42e-06	1.45e-05	-3.09e-05	-0.000375227	-0.0394646
21	2.63878	-0.177717	-0.0520391	-0.0205295	0.0343818	2000	0.00593273	0.00652866	0.00073356	0.67137	0.00109263	-4.82e-07	2.48e-05	-3.26e-05	0.000104354	-0.00015542
22	2.71261	-0.271891	-0.0973843	0.0203598	0.0478634	2000	0.00491985	0.00453751	0.000592012	0.67137	0.000881797	-2.05e-07	9.71e-06	-9.58e-06	-0.000186715	-8.1e-05
23	2.81046	-0.269203	-0.108778	-0.00245672	0.02499	2000	0.00529997	0.0060292	0.000652398	0.67137	0.000971741	-2.18e-07	1.3e-05	-1.79e-05	0.00122223	-0.000273185
24	2.81623	-0.363083	-0.0673585	0.0277588	0.0240348	2000	0.00677146	0.00687369	0.000912472	0.67137	0.00135912	1.01e-06	1.57e-05	-2.03e-06	-0.00049542	-0.00011239
25	2.71756	-0.314847	-0.0760429	0.026105	0.0308917	2000	0.00468304	0.00502583	0.000571451	0.67137	0.000851171	9.03e-08	8.58e-06	-2.16e-06	-0.000142187	-4.79e-05
26	2.64321	-0.258841	-0.081395	-0.0132838	0.00981058	2000	0.00668973	0.00656192	0.00111977	0.67137	0.00166788	2.09e-06	2.38e-05	-8.92e-06	0.00152991	-0.00053189
27	2.80468	-0.34452	-0.0819001	0.0301726	0.045368	2000	0.00883556	0.0100513	0.00112616	0.67137	0.00167741	-2e-06	2.66e-05	-1.51e-05	5.29e-05	-0.000136655
28	2.86645	-0.322361	-0.0863707	-0.00382381	0.0405941	2000	0.00416996	0.00418618	0.000677593	0.67137	0.00100927	7.53e-07	7.06e-06	-6.47e-06	0.00202038	-6.72e-05
29	2.73359	-0.248745	-0.0341525	0.00209046	-0.00811752	2000	0.00606586	0.00503209	0.00122912	0.67137	0.00183076	2.49e-06	2.03e-05	-1.69e-05	-0.0106475	0.000332709
30	2.68574	-0.336009	-0.0973321	0.0013502	0.0363437	2000	0.00455807	0.00433738	0.000778927	0.67137	0.0011602	1.03e-06	8.1e-06	-1.07e-05	-0.00766673	-0.000119317
31	2.56367	-0.22852	-0.0639094	0.017336	0.037039	2000	0.00418299	0.00437745	0.000522993	0.67137	0.000778993	1.49e-07	9.85e-06	-4.38e-07	-0.00019881	-1.75e-05
32	2.58241	-0.233561	-0.0822825	0.0281692	0.00394808	2000	0.00665138	0.00740978	0.000864512	0.67137	0.00128768	-1.14e-06	2.37e-05	-4.51e-05	5.87e-05	-0.00283831
33	2.7629	-0.30605	-0.111265	-0.0386537	0.0170769	2000	0.0125772	0.00953015	0.00502358	0.67137	0.00748257	2.77e-05	8.87e-05	-2.2e-05	0.00525114	-0.00205588
34	2.58913	-0.249759	-0.0641256	0.0400565	0.0434111	2000	0.00523066	0.00498629	0.000718571	0.67137	0.0010703	6.43e-07	1.41e-05	-1.29e-05	-0.000207549	-7.73e-05
35	2.79935	-0.333457	-0.0758953	-0.0313792	0.0349278	2000	0.00531868	0.00480158	0.000860986	0.67137	0.00128243	1.27e-06	1.09e-05	1.87e-05	0.000440629	5.72e-05
36	2.74838	-0.259884	-0.0326857	0.0162134	0.0130055	2000	0.0061015	0.0065075	0.00099395	0.67137	0.00148048	1.59e-06	2e-05	-3.93e-06	-0.000884383	-8.24e-05
37	2.66126	-0.282271	-0.082848	0.00893857	0.0538624	2000	0.00739511	0.00942224	0.00170723	0.67137	0.0025429	-5.49e-06	1.9e-05	-2.13e-05	0.00299221	-0.000104539
38	2.62753	-0.274644	-0.0535264	-0.00025553	0.040738	2000	0.00554441	0.00552386	0.000695181	0.67137	0.00103547	2.81e-07	1.4e-05	8.03e-06	0.0264341	4.05e-06
39	2.66048	-0.310787	-0.0888128	0.00133796	0.00775059	2000	0.00540134	0.0058813	0.000667129	0.67137	0.000993682	-3.29e-07	1.09e-05	-2.64e-05	-0.00245482	-0.00100125
40	2.70195	-0.272807	-0.0855855	-0.0211404	0.0190182	2000	0.00390412	0.00447101	0.000499294	0.67137	0.000743694	-3.11e-07	6.5e-06	-1.59e-05	3.02e-05	-0.000227462
41	2.51518	-0.222291	-0.0484776	0.0075157	0.0366912	2000	0.004783	0.00441688	0.000828108	0.67137	0.00123346	1.13e-06	1.38e-05	-5.3e-05	-0.00147327	-0.000202098
42	2.74706	-0.301655	-0.111411	0.00427662	0.00772278	2000	0.00425237	0.00438611	0.000626694	0.67137	0.000933455	5.44e-07	7.73e-06	-9.65e-06	-0.00153459	-0.000566507
43	2.6116	-0.226427	-0.0663511	0.00491437	-0.0301283	2000	0.00667275	0.00837051	0.000943895	0.67137	0.00140592	-1.64e-06	2.48e-05	-9.31e-05	0.00112899	0.000568576
44	2.50342	-0.205539	-0.0598099	-0.0210857	0.00152809	2000	0.00720585	0.00483985	0.000962801	0.67137	0.00143408	9.9e-07	2.8e-05	8.57e-06	0.000963667	-0.00102927
45	2.66693	-0.234957	-0.0912772	0.00126662	0.0796471	2000	0.00497145	0.00477414	0.00062779	0.67137	0.000935088	2.22e-07	1.29e-05	8.91e-06	-0.00465764	1.1e-05
46	2.55635	-0.293086	-0.0734815	-0.0156722	0.0356629	2000	0.00644281	0.00638475	0.00117907	0.67137	0.00175621	-2.76e-06	1.33e-05	-2.46e-05	-0.000449118	-0.00016487
47	2.55279	-0.257664	-0.0693279	-0.00503945	0.00984404	2000	0.00655645	0.00698755	0.000972445	0.67137	0.00144845	-1.97e-06	1.78e-05	-5.64e-05	-0.000849806	-0.0011393
48	2.6381	-0.282215	-0.0728681	-0.0421497	0.0328262	2000	0.00483756	0.00580688	0.000649408	0.67137	0.000967287	4.31e-07	1.1e-05	6.49e-06	0.000142616	3.3e-06
49	2.70303	-0.297327	-0.0835864	0.0352028	-0.000574725	2000	0.00671198	0.00536429	0.00163094	0.67137	0.00242926	3.52e-06	2.01e-05	-1.37e-05	-0.00090028	0.0129266
50	2.66166	-0.303495	-0.103285	-0.00646809	0.046874	2000	0.00558269	0.00569145	0.000889925	0.67137	0.00132554	1.31e-06	1.39e-05	-1.42e-05	0.00203796	-0.000139237
51	2.83296	-0.362242	-0.150392	-0.0699289	0.0411561	2000	0.0103991	0.00998915	0.00255239	0.67137	0.00380176	1.09e-05	4.55e-05	-3.3e-05	0.00129165	-0.000768949
52	2.51074	-0.214206	-0.0974626	-0.0603547	0.0286709	2000	0.00590145	0.00631716	0.000938701	0.67137	0.00139819	1.42e-06	2.23e-05	-6.2e-07	0.000249727	-0.000102227
53	2.71177	-0.259374	-0.119639	-0.0302897	0.0422275	2000	0.00375074	0.0042333	0.000489439	0.67137	0.000729014	-3.43e-07	6.33e-06	-1.17e-05	1.69e-05	-0.00010818
54	2.63908	-0.263712	-0.0967985	0.00487173	0.0280519	2000	0.00908246	0.013723	0.00339207	0.67137	0.00505246	-1.56e-05	2.85e-05	-0.000116493	0.0187579	-0.000942351
55	2.61543	-0.255203	-0.073582	-0.0255767	0.0275677	2000	0.00982901	0.0113176	0.00122857	0.67137	0.00182995	-1.66e-06	4.47e-05	-6.76e-05	0.000232047	-0.000626545
56	2.88761	-0.314478	-0.0917097	0.00558708	-0.0208424	2000	0.00610007	0.00635906	0.000753798	0.67137	0.00112277	-2.86e-07	1.35e-05	-4.77e-05	-0.00097911	0.000656823
57	2.74426	-0.304686	-0.0709936	0.0115491	0.0644081	2000	0.00578637	0.005751	0.000742625	0.67137	0.00110613	4.52e-07	1.36e-05	-2.92e-05	-0.000750278	-0.00010309
58	2.80178	-0.279715	-0.0457327	0.0142267	0.0269268	2000	0.00623407	0.00535191	0.00100393	0.67137	0.00149534	1.63e-06	1.78e-05	-1.52e-05	-0.00124179	-0.000110733
59	2.74763	-0.25596	-0.102439	-0.0564402	0.0423256	2000	0.00696125	0.00850888	0.00101578	0.67137	0.001513	-2.14e-06	2.07e-05	-5.35e-05	-7.56e-05	-0.000392364
60	2.69704	-0.264504	-0.0835809	0.0190099	0.0526276	2000	0.00490969	0.00501632	0.000590397	0.67137	0.000879391	-1.68e-07	1.08e-05	-3.33e-06	-0.00015599	-3.64e-05
61	2.69352	-0.250467	-0.0578511	0.00999859	0.0425309	2000	0.00765712	0.0110733	0.00249614	0.67137	0.00371797	-9.06e-06	2.23e-05	-1.65e-05	0.00509714	-5.79e-05
62	2.69122	-0.247416	-0.0692483	-0.0120973	0.00961792	2000	0.00510529	0.00415687	0.00107732	0.67137	0.00160466	1.9e-06	1.44e-05	-4.5e-07	0.00143577	-0.00021116
63	2.69269	-0.334043	-0.119794	-0.00729837	0.0380123	2000	0.00640957	0.00673268	0.000834101	0.67137	0.00124239	-9.65e-07	1.29e-05	-3.71e-05	0.000432061	-0.000382299
64	2.70291	-0.260002	-0.0572498	0.013183	0.0501825	2000	0.00643113	0.00678938	0.000857465	0.67137	0.00127719	7.31e-07	2.12e-05	-2.75e-05	-0.00074335	-0.000100817
65	2.98451	-0.349748	-0.0868986	-0.00540511	0.0530272	2000	0.00408438	0.00400449	0.000818276	0.67137	0.00121881	1.13e-06	6.61e-06	1.44e-06	0.00183927	-1.86e-05
66	2.6679	-0.254028	-0.0707043	0.0010176	0.0588831	2000	0.00798418	0.00729313	0.00161286	0.67137	0.00240233	4.14e-06	3.46e-05	4.5e-05	-0.036516	7.52e-05
67	2.5773	-0.263182	-0.0646748	-0.00269342	0.0111912	2000	0.00957223	0.00502337	0.00388608	0.67137	0.00578828	1.49e-05	5.44e-05	-2.65e-05	0.042689	-0.00119788
68	2.52922	-0.253377	-0.050892	-0.00240375	0.0109479	2000	0.00961438	0.00997732	0.0012088	0.67137	0.00180049	5.07e-07	4.53e-05	-0.000136689	0.00770816	-0.00193837
69	2.52847	-0.228392	-0.0696726	0.000157758	0.0284711	2000	0.00748913	0.00826774	0.00130081	0.67137	0.00193754	-3.46e-06	2.54e-05	-6.34e-05	0.0700916	-0.000446403
70	2.70393	-0.294222	-0.11815	-0.0291079	0.00466982	2000	0.00629942	0.00621529	0.00093268	0.67137	0.00138922	1.19e-06	1.66e-05	-2.1e-05	0.000560608	-0.00237572
71	2.58474	-0.237913	-0.075707	0.00427296	0.00684858	2000	0.00697283	0.00751108	0.000867304	0.67137	0.00129184	2.41e-07	2.6e-05	-3.43e-05	-0.0020529	-0.00130943
72	2.71042	-0.276447	-0.0724199	0.0329521	0.0356227	2000	0.00597173	0.00532629	0.00097463	0.67137	0.0014517	1.42e-06	1.65e-05	-2.97e-05	-0.000465944	-0.000202712
73	2.86083	-0.298466	-0.0642565	0.00549676	0.0102665	2000	0.0065128	0.00454358	0.00175109	0.67137	0.00260823	4.09e-06	1.93e-05	-1.67e-05	-0.00646208	-0.000637263
74	2.50075	-0.225353	-0.0889184	0.020902	0.0663505	2000	0.00747819	0.00625448	0.00171181	0.67137	0.00254973	4.43e-06	3.52e-05	1.05e-05	-0.00180194	-2.25e-05
75	2.51002	-0.238433	-0.0739622	0.0218739	0.00582658	2000	0.00798998	0.00763947	0.00131349	0.67137	0.00195643	2.79e-06	3.58e-05	-2.5e-05	-0.00126802	-0.00162451
76	2.6699	-0.248236	-0.11614	-0.0305957	0.0382021	2000	0.00579321	0.00516698	0.000754658	0.67137	0.00112406	4.16e-07	1.6e-05	-4.4e-06	0.000334261	-0.000108593
77	2.6407	-0.282643	-0.0941119	0.0330096	0.0527621	2000	0.00626144	0.00777362	0.000974397	0.67137	0.00145136	-1.97e-06	1.73e-05	-4.54e-05	0.000273795	-0.000224709
78	2.68902	-0.311644	-0.0930312	0.0196865	0.0224036	2000	0.00650379	0.00755371	0.000856488	0.67137	0.00127573	-1.22e-06	1.65e-05	-3e-05	0.000124727	-0.00039325
79	2.75176	-0.282285	-0.0981792	0.0263711	0.00891932	2000	0.00503034	0.00506712	0.000719614	0.67137	0.00107186	6.49e-07	1.14e-05	-2.46e-05	-0.000322928	-0.00094181
80	2.5695	-0.249607	-0.0737202	0.000469948	-0.0101616	2000	0.00573876	0.00595201	0.000747166	0.67137	0.0011129	4.54e-07	1.67e-05	-3.42e-05	-0.0180524	0.000892104
81	2.47109	-0.238469	-0.116747	0.0123057	0.0590744	2000	0.00657527	0.00500054	0.00196251	0.67137	0.00292314	4.74e-06	2.6e-05	-5.33e-06	-0.00317056	-0.000114818
82	2.87212	-0.28972	-0.088172	-0.0300899	-0.00560468	2000	0.00462439	0.00481397	0.000873174	0.67137	0.00130058	1.28e-06	1.04e-05	-8.85e-06	0.000382988	0.000703096
83	2.66324	-0.261026	-0.0424222	-0.0159669	0.0117772	2000	0.00417782	0.00509246	0.000518864	0.67137	0.000772843	-1.28e-07	8.65e-06	-3.48e-05	7.89e-05	-0.000366659
84	2.55008	-0.19995	-0.0662561	-0.0212073	0.0377807	2000	0.00465195	0.00312338	0.000855429	0.67137	0.00127415	1.25e-06	1.37e-05	8.42e-06	0.000620831	5.49e-06
85	2.83704	-0.288979	-0.0532346	0.0207542	0.00259161	2000	0.00495089	0.00450065	0.000835831	0.67137	0.00124496	1.14e-06	1.09e-05	-1.95e-05	-0.000563609	-0.00155048
86	2.63886	-0.271907	-0.0747913	-0.0220905	0.0297152	2000	0.00668942	0.00501494	0.00178454	0.67137	0.00265806	4.63e-06	2.38e-05	3.26e-06	0.00172993	-9.3e-05
87	2.60017	-0.267745	-0.119052	-0.0142398	0.0546015	2000	0.00523238	0.00561719	0.000801921	0.67137	0.00119445	9.88e-07	1.4e-05	-5.52e-06	0.000716521	-7.2e-05
88	2.6203	-0.23725	-0.0342679	-0.023597	-0.0057727	2000	0.00552426	0.00688206	0.000690196	0.67137	0.00102804	-3.65e-07	1.7e-05	-6.32e-05	4.07e-05	0.00104738
89	2.72829	-0.297638	-0.108162	0.0098828	0.0558381	2000	0.00481383	0.00471938	0.000877743	0.67137	0.00130739	1.27e-06	1.1e-05	2.66e-05	-0.00113303	0.000100802
90	2.64374	-0.258024	-0.0720624	-0.0091411	0.0663242	2000	0.00527042	0.0057096	0.000819204	0.67137	0.0012202	1.05e-06	1.49e-05	1.45e-05	0.00113782	2.11e-05
91	2.88413	-0.346529	-0.0505419	-0.0128894	0.0109245	2000	0.00577156	0.00453296	0.000923911	0.67137	0.00137616	1.43e-06	1.17e-05	-1.21e-05	0.00130166	-0.00030062
92	2.9293	-0.308626	-0.0796601	0.00433125	0.0305425	2000	0.00635749	0.00724773	0.000777788	0.67137	0.00115851	-3.76e-07	1.62e-05	-4.53e-06	-0.000753714	-9.17e-05
93	2.43448	-0.21276	-0.0716617	-0.0203343	0.0518059	2000	0.00620272	0.00708617	0.000779077	0.67137	0.00116043	-5.72e-07	2.25e-05	-5.99e-05	0.000110323	-0.000236401
94	2.67817	-0.30497	-0.0788329	0.00410268	0.0514719	2000	0.00590647	0.00701296	0.000817398	0.67137	0.00121751	-1.36e-06	1.34e-05	9.49e-06	0.000988555	1.83e-05
95	2.58874	-0.250142	-0.0936757	-0.00247386	0.0380398	2000	0.00522906	0.00537319	0.000977588	0.67137	0.00145611	1.58e-06	1.53e-05	-1.47e-05	0.00572988	-0.00015209
96	2.66472	-0.286872	-0.073409	0.000666864	-0.00080604	2000	0.00807791	0.00705188	0.00176406	0.67137	0.00262755	4.9e-06	3.14e-05	-6.53e-05	-0.0647473	0.022686
97	2.49189	-0.22545	-0.0911005	0.014349	0.0458162	2000	0.00571926	0.00488254	0.000980924	0.67137	0.00146108	1.56e-06	1.88e-05	2.21e-06	-0.00113215	-3.79e-05
98	2.71478	-0.266834	-0.104849	0.0108407	0.0290814	2000	0.00560051	0.00453179	0.00147417	0.67137	0.00219576	2.96e-06	1.64e-05	9.44e-06	-0.00230888	-3.15e-05
99	2.72494	-0.250221	-0.076268	0.00523189	0.0186204	2000	0.00609735	0.00548141	0.00107786	0.67137	0.00160546	1.9e-06	1.94e-05	-2.37e-05	-0.00367853	-0.000391626
100	2.55163	-0.254937	-0.0343183	-0.0293583	0.0114625	2000	0.0065965	0.0086081	0.00194756	0.67137	0.00290088	-6.21e-06	1.46e-05	3.44e-05	-0.00108488	0.000274365
101	2.63489	-0.267077	-0.0683111	0.0162617	-0.00231006	2000	0.00541688	0.00579393	0.000685414	0.67137	0.00102092	-5.83e-07	1.32e-05	-4.51e-05	-5.11e-05	0.00389009
102	2.50233	-0.209449	-0.0785391	-0.0181483	0.0228708	2000	0.00531877	0.00550679	0.000864568	0.67137	0.00128777	1.21e-06	1.83e-05	-1.23e-05	0.000672199	-0.00018473
103	2.67464	-0.278274	-0.122915	-0.00586159	0.0636737	2000	0.00468426	0.00474673	0.00108031	0.67137	0.00160911	1.82e-06	1.17e-05	-2.4e-06	0.00252401	-5.04e-05
104	2.62702	-0.249076	-0.0861598	-0.0214838	0.0237081	2000	0.00686317	0.00889268	0.00102691	0.67137	0.00152958	-2.25e-06	2.26e-05	-5.57e-05	-0.000384713	-0.000571236
105	2.79522	-0.283092	-0.10048	-0.00133713	0.0384321	2000	0.00589703	0.00506232	0.00148418	0.67137	0.00221067	3.19e-06	1.77e-05	-6.76e-06	0.0198634	-0.000132676
106	2.68979	-0.272555	-0.0759986	0.00462646	0.00846651	2000	0.00496881	0.00488774	0.000873287	0.67137	0.00130075	1.25e-06	1.24e-05	-2.5e-05	-0.00253854	-0.000775941
107	2.71027	-0.3066	-0.0732384	0.0199597	0.0225738	2000	0.00543988	0.00508214	0.000797426	0.67137	0.00118776	9.5e-07	1.24e-05	-1.27e-05	-0.000548818	-0.000177863
108	2.6186	-0.290721	-0.104236	0.0145868	0.00551169	2000	0.00728715	0.00927582	0.0011687	0.67137	0.00174077	-2.85e-06	2.18e-05	-6.49e-05	0.000817779	-0.0035009
109	2.74784	-0.21752	-0.0782583	-0.0316872	0.0538601	2000	0.00491447	0.00508899	0.000774014	0.67137	0.00115289	9.58e-07	1.49e-05	-1.02e-05	0.000321077	-6.39e-05
110	2.58538	-0.22792	-0.0360717	0.0140158	0.0341046	2000	0.00629425	0.00615371	0.00143974	0.67137	0.00214448	3.11e-06	2.57e-05	1.73e-07	-0.00176972	-2.89e-05
111	2.55557	-0.2518	-0.0805151	0.00313551	0.0649805	2000	0.00476124	0.00396883	0.00070704	0.67137	0.00105313	7.57e-07	1.13e-05	1.56e-05	-0.00297868	3.25e-05
112	2.90798	-0.304813	-0.09279	-0.00282787	0.0443586	2000	0.00586922	0.00669767	0.00074186	0.67137	0.00110499	2.14e-07	1.44e-05	-2.28e-05	0.00220289	-0.000164698
113	2.79202	-0.320837	-0.100059	-0.0245656	0.0456313	2000	0.00664074	0.00816241	0.00108978	0.67137	0.00162321	-2.65e-06	1.44e-05	-3.06e-05	-0.000367413	-0.00020304
114	2.65404	-0.260156	-0.0824633	0.0061184	0.0563815	2000	0.00775828	0.00792978	0.00132476	0.67137	0.00197321	2.94e-06	3.27e-05	-9.8e-06	-0.00424606	-9.38e-05
115	2.629	-0.235067	-0.0542594	-0.0278565	0.00845287	2000	0.00616094	0.00697466	0.000841223	0.67137	0.00125299	-1.29e-06	1.86e-05	-7.68e-05	-6.29e-05	-0.00141011
116	2.71119	-0.286426	-0.0536376	0.00499612	0.0164028	2000	0.00810806	0.00690607	0.00265542	0.67137	0.00395522	8.6e-06	3.6e-05	-4.36e-05	-0.012804	-0.000647239
117	2.736	-0.308585	-0.0956093	-0.00652212	0.0608304	2000	0.00648762	0.00602944	0.000796275	0.67137	0.00118604	-4.13e-07	1.53e-05	-1.11e-05	0.00100555	-7.86e-05
118	2.69939	-0.269113	-0.0860176	0.0282982	0.0446228	2000	0.00512787	0.00548368	0.000776569	0.67137	0.00115669	9.02e-07	1.36e-05	-9.96e-06	-0.000309561	-9.11e-05
119	2.63265	-0.303885	-0.0991462	-0.0137749	0.0279293	2000	0.00441306	0.00531712	0.000548208	0.67137	0.000816551	-2.33e-07	8.03e-06	-4.38e-06	8.39e-05	-7.56e-05
120	2.54148	-0.242344	-0.0566908	0.015389	0.0460823	2000	0.00688395	0.00702669	0.000997388	0.67137	0.0014856	1.41e-06	2.65e-05	-4.43e-05	-0.000970479	-0.000171492
121	2.72493	-0.287866	-0.059635	0.0103437	-0.000123984	2000	0.0066963	0.00572227	0.00119123	0.67137	0.00177432	2.38e-06	2e-05	-7.36e-06	-0.0023079	0.031609
122	2.59114	-0.262712	-0.0452267	0.0217654	0.0257512	2000	0.0068	0.00773491	0.000843825	0.67137	0.00125687	2.79e-07	2.39e-05	-4.21e-05	-0.000278635	-0.000243017
123	2.73269	-0.261249	-0.0864374	-0.0340563	0.0377308	2000	0.00649085	0.00886436	0.001358	0.67137	0.00202273	-3.91e-06	1.7e-05	-3.36e-05	-0.000558247	-0.000215698
124	2.7574	-0.319188	-0.0899508	-0.0100577	0.0637087	2000	0.0060472	0.00646243	0.000741121	0.67137	0.00110389	-4.6e-07	1.34e-05	1.77e-05	0.000341011	3.89e-05
125	2.71447	-0.309434	-0.0936139	-0.0320906	0.0350875	2000	0.00476308	0.00548667	0.000782717	0.67137	0.00116585	1.03e-06	1.02e-05	-1.3e-05	0.000302427	-0.000139536
126	2.72377	-0.287008	-0.0655053	0.0107316	0.0175438	2000	0.00568848	0.00577595	0.00073824	0.67137	0.0010996	-9.24e-07	1.26e-05	-1.38e-05	9.73e-06	-0.000204135
127	2.59225	-0.278156	-0.0871398	0.000780221	0.037608	2000	0.00484232	0.00572314	0.000621812	0.67137	0.000926183	2.54e-07	1.15e-05	-8.65e-06	-0.0052171	-8.46e-05
128	2.66214	-0.283405	-0.0846066	-0.00784907	0.0681046	2000	0.00666114	0.00604737	0.00128509	0.67137	0.00191413	2.81e-06	2.14e-05	3.15e-05	0.00325195	6.67e-05
129	2.57665	-0.2518	-0.0679373	-0.0240165	0.0276954	2000	0.00382707	0.00365554	0.000514948	0.67137	0.00076701	2.96e-07	7.38e-06	7.04e-06	0.000188185	2.35e-05
130	2.67672	-0.328077	-0.12948	-0.0145969	0.0497678	2000	0.00694777	0.00764117	0.000878745	0.67137	0.00130888	2.82e-07	1.81e-05	-1.57e-05	0.000714745	-0.000181725
131	2.61141	-0.31324	-0.0751465	0.00146476	0.00958673	2000	0.0083091	0.00723575	0.0021176	0.67137	0.00315414	6.64e-06	3.16e-05	-3.44e-05	-0.0369501	-0.00139878
132	2.65869	-0.269243	-0.0758682	-0.00343334	0.013675	2000	0.00521022	0.00414688	0.00151664	0.67137	0.00225902	3.03e-06	1.47e-05	-6.54e-07	0.00710475	-0.000196078
133	2.71372	-0.316646	-0.0953312	0.0392821	0.014061	2000	0.00650243	0.00585431	0.00124807	0.67137	0.00185899	2.43e-06	1.79e-05	-4.16e-05	-0.000576543	-0.000981626
134	2.81458	-0.303524	-0.0850379	-0.00739485	0.0306933	2000	0.00633056	0.00577483	0.00102034	0.67137	0.00151979	1.72e-06	1.66e-05	-1.65e-05	0.00259328	-0.000213504
135	2.70032	-0.301546	-0.108819	-0.0472067	0.00799732	2000	0.00658633	0.00580808	0.00145378	0.67137	0.0021654	3.59e-06	2.05e-05	7.18e-06	0.000654077	-0.000415343
136	2.75332	-0.314562	-0.094421	0.00765563	0.0209166	2000	0.00428955	0.00408721	0.000958278	0.67137	0.00142735	1.43e-06	8.32e-06	-7.06e-06	-0.00155783	-0.000170533
137	2.57455	-0.251074	-0.0860303	-0.002933	0.0324627	2000	0.00609951	0.00762108	0.000768407	0.67137	0.00114453	1.62e-07	2.02e-05	-4.22e-05	0.00161264	-0.000349885
138	2.55366	-0.248084	-0.0659866	-0.0170155	0.0184024	2000	0.0059523	0.00507388	0.00167562	0.67137	0.00249583	3.91e-06	2.19e-05	2.01e-05	0.00177484	5.22e-05
139	2.75115	-0.302457	-0.0954334	-0.0399577	0.00918862	2000	0.00849567	0.00836332	0.00116784	0.67137	0.00173948	1.53e-06	3.02e-05	-5.28e-05	0.000597157	-0.00204017
140	2.72064	-0.270152	-0.10774	-0.0174027	0.0636092	2000	0.00681325	0.00432459	0.00227101	0.67137	0.00338264	6.27e-06	2.61e-05	6.36e-06	0.00283373	-6.06e-05
141	2.57923	-0.193061	-0.040907	-0.0123644	0.00329291	2000	0.00624073	0.00679456	0.00136978	0.67137	0.00204028	2.94e-06	3.12e-05	-3.49e-05	0.00182869	-0.00152237
142	2.67732	-0.301462	-0.0955427	-0.0206146	0.0261864	2000	0.00570848	0.00408911	0.000939644	0.67137	0.00139959	1.44e-06	1.27e-05	-2.64e-05	0.000883282	-0.000371127
143	2.74143	-0.26722	-0.0996895	-0.00924974	0.0305591	2000	0.00611143	0.00659614	0.000940641	0.67137	0.00140108	1.34e-06	1.89e-05	-9.26e-06	0.00151856	-0.000170988
144	2.64732	-0.277749	-0.0746117	-0.00702046	0.00404832	2000	0.0059195	0.00438698	0.00156271	0.67137	0.00232764	3.45e-06	1.76e-05	-2.14e-05	0.00417757	-0.00189502
145	2.77328	-0.3002	-0.114427	0.00593022	0.0556975	2000	0.00766938	0.00964457	0.00112935	0.67137	0.00168216	1.96e-06	2.86e-05	-1.4e-05	-0.00281873	-0.000151871
146	2.77636	-0.272152	-0.0784795	-0.00296271	0.0398258	2000	0.00528842	0.00503309	0.000773121	0.67137	0.00115156	9.1e-07	1.32e-05	-8.98e-06	0.00368197	-8.16e-05
147	2.80061	-0.256744	-0.104169	-0.0683337	0.0609077	2000	0.0071204	0.00784979	0.00201315	0.67137	0.00299857	6.2e-06	3.35e-05	5.67e-06	0.000662999	-6.08e-05
148	2.70407	-0.270037	-0.0746719	-0.0321544	0.0271159	2000	0.00789206	0.00869859	0.000999105	0.67137	0.00148816	1.77e-07	2.83e-05	-7.46e-05	0.000380399	-0.000631512
149	2.53042	-0.264508	-0.0717035	0.0230099	0.012931	2000	0.0063758	0.00543278	0.00108638	0.67137	0.00161815	1.93e-06	1.97e-05	-3.1e-05	-0.000874407	-0.000649238
150	2.50292	-0.222433	-0.0667513	0.00512181	0.0510039	2000	0.00922948	0.0081336	0.00175815	0.67137	0.00261875	5.16e-06	5.28e-05	5.41e-05	-0.00910658	0.000114292
151	2.69576	-0.281823	-0.122207	0.0240453	0.0591436	2000	0.00532901	0.00514472	0.000733053	0.67137	0.00109188	6.67e-07	1.25e-05	-8.75e-06	-0.000400057	-8.75e-05
152	2.5468	-0.259765	-0.0624395	0.00212748	0.0158406	2000	0.00437907	0.00472594	0.000539059	0.67137	0.000802923	-3e-07	8.89e-06	-4.23e-06	-0.000493399	-8.17e-05
153	2.64343	-0.250134	-0.109582	-0.00860636	0.0765001	2000	0.00537142	0.00341686	0.00120363	0.67137	0.00179279	2.28e-06	1.51e-05	2.81e-06	0.00248933	-2.18e-05
154	2.74377	-0.305746	-0.105481	0.01268	0.0151251	2000	0.00848554	0.00607244	0.00224796	0.67137	0.00334832	6.84e-06	3.18e-05	6.89e-06	-0.00465522	-0.000475684
155	2.66252	-0.230078	-0.0636447	-0.0369816	0.0378757	2000	0.0068313	0.00931461	0.000983669	0.67137	0.00146517	-2e-06	2.52e-05	1.83e-05	-0.000206687	5.46e-05
156	2.62416	-0.302124	-0.0853104	-0.0152752	0.0168187	2000	0.00470994	0.00474042	0.000750033	0.67137	0.00111717	9.17e-07	9.84e-06	-2.86e-06	0.000610904	-0.000123884
157	2.65962	-0.282978	-0.079474	-0.00177208	0.0208049	2000	0.00396912	0.00384771	0.000521008	0.67137	0.000776037	2.58e-07	6.82e-06	-3.44e-06	0.0025821	-7.58e-05
158	2.64694	-0.261952	-0.115381	-0.00783291	0.00817323	2000	0.00579488	0.00647988	0.00081141	0.67137	0.00120859	-1.13e-06	1.41e-05	-4.73e-05	-3.59e-05	-0.00197957
159	2.55862	-0.270089	-0.12584	-0.0358702	0.0328346	2000	0.0044548	0.00477497	0.000682274	0.67137	0.00101624	7.05e-07	9.9e-06	-4.08e-06	0.000219463	-0.000101447
160	2.79673	-0.326235	-0.0804111	-0.0145613	0.0305828	2000	0.00485148	0.00491004	0.000999951	0.67137	0.00148942	1.69e-06	1.05e-05	-7.21e-07	0.000965353	-6.5e-05
161	2.77689	-0.251613	-0.0962831	-0.0249699	0.00655509	2000	0.00452375	0.00310708	0.000950289	0.67137	0.00141545	1.46e-06	1.03e-05	-1.03e-05	0.000589509	-0.000747673
162	2.64322	-0.263726	-0.0434675	0.00906491	0.0326342	2000	0.00680341	0.0049407	0.00143693	0.67137	0.00214029	3.39e-06	2.32e-05	-3.43e-06	-0.00341514	-6.06e-05
163	2.74348	-0.300057	-0.11914	0.00736961	0.0692273	2000	0.00648271	0.00525749	0.00161869	0.67137	0.00241103	3.8e-06	1.96e-05	2.65e-06	-0.00439197	-5.15e-05
164	2.74278	-0.271875	-0.0817838	-0.004692	0.0316216	2000	0.00521405	0.00486652	0.000862271	0.67137	0.00128435	1.22e-06	1.31e-05	7.46e-06	0.00269342	-9.58e-06
165	2.63055	-0.271241	-0.148701	-0.000791658	0.0505601	2000	0.00445203	0.00383828	0.000617567	0.67137	0.000919861	4.69e-07	8.77e-06	-5.26e-06	0.00962189	-8.52e-05
166	2.86973	-0.263501	-0.0688539	0.00696649	0.000347266	2000	0.00609249	0.00653373	0.000753997	0.67137	0.00112307	-2.85e-07	1.72e-05	-6.95e-05	-0.000579655	-0.04058
167	2.53258	-0.222801	-0.0450056	-0.0295021	-0.0109277	2000	0.00438981	0.00477555	0.000616041	0.67137	0.000917587	4.91e-07	1.16e-05	-2.44e-06	0.000205475	9.37e-05
168	2.59868	-0.193692	-0.0709002	-0.0150282	0.0429743	2000	0.00714758	0.0093158	0.00100559	0.67137	0.00149782	-1.99e-06	3.43e-05	-1.6e-05	-0.000579096	-9.58e-05
169	2.76884	-0.291878	-0.0889464	-0.00910436	0.0343191	2000	0.00693261	0.00692111	0.00122416	0.67137	0.00182338	2.5e-06	2.25e-05	-2.88e-05	0.00265002	-0.000301771
170	2.65554	-0.254135	-0.0572823	-0.0101858	0.0170685	2000	0.0057361	0.00664883	0.0010154	0.67137	0.00151243	1.7e-06	1.94e-05	-9.19e-06	0.00135825	-0.000171296
171	2.70835	-0.253412	-0.0800479	-0.00926779	0.0606617	2000	0.00390928	0.00463221	0.00049303	0.67137	0.000734364	-2.8e-07	7.8e-06	-3.11e-06	-2.02e-05	-1.91e-05
172	2.85083	-0.288074	-0.0529199	-0.0212002	0.0600433	2000	0.00563152	0.00595053	0.00069546	0.67137	0.00103588	2.79e-08	1.34e-05	1.02e-05	0.000269959	8.11e-06
173	2.72593	-0.271945	-0.0934077	0.0137804	0.0329094	2000	0.0125292	0.0154485	0.00164023	0.67137	0.00244311	-4.52e-06	7.49e-05	-9.2e-05	0.00106103	-0.000859439
174	2.4951	-0.235021	-0.061631	0.00146222	0.0242472	2000	0.00583099	0.0041356	0.00177743	0.67137	0.00264746	3.87e-06	2.04e-05	-1.64e-05	-0.0217296	-0.000209787
175	2.58227	-0.223473	-0.0772677	-0.0125023	0.0395289	2000	0.00455156	0.00483911	0.000660347	0.67137	0.000983581	6.07e-07	1.27e-05	-1.74e-05	0.000543105	-0.000116238
176	2.60973	-0.279968	-0.0572779	0.0329289	0.0450808	2000	0.0077022	0.00369542	0.00101126	0.67137	0.00150627	1.18e-06	2.25e-05	-1.75e-05	-0.000714367	-0.00010611
177	2.69884	-0.251312	-0.0462955	0.0160217	0.0639813	2000	0.0051654	0.005301	0.000652941	0.67137	0.00097255	2.78e-07	1.36e-05	4.73e-05	-0.0003459	7.85e-05
178	2.68248	-0.258208	-0.0901376	0.0119981	0.0122597	2000	0.00578182	0.00470818	0.0011566	0.67137	0.00172274	2.12e-06	1.68e-05	-2.28e-05	-0.0017136	-0.000681391
179	2.84638	-0.318613	-0.0420431	0.00032335	-0.000821062	2000	0.00578092	0.00389927	0.000970953	0.67137	0.00144622	1.61e-06	1.25e-05	1.45e-05	-0.0558702	5.92e-06
180	2.64465	-0.236722	-0.0795643	0.00907221	0.0455588	2000	0.00590533	0.00743492	0.000903633	0.67137	0.00134595	-1.78e-06	1.79e-05	-6.23e-06	0.000833748	-4.45e-05
181	2.91767	-0.350791	-0.130997	0.0242079	0.0760695	2000	0.00456443	0.00473115	0.000566245	0.67137	0.000843416	9.11e-08	7.29e-06	-9.25e-06	-0.000170798	-6.14e-05
182	2.62286	-0.218689	-0.0843028	-0.00915915	0.0104656	2000	0.00511137	0.00539902	0.000662931	0.67137	0.00098743	-6.45e-07	1.44e-05	-2.92e-05	9.97e-06	-0.000695683
183	2.69923	-0.303567	-0.0876009	0.00371771	0.0209873	2000	0.00483491	0.00552882	0.00059425	0.67137	0.00088513	-1.15e-08	9.58e-06	-2.45e-05	-0.000934088	-0.000330369
184	2.74875	-0.305963	-0.0826077	-0.0125766	0.0423145	2000	0.00967086	0.0135513	0.00130673	0.67137	0.00194637	-3.16e-06	4.01e-05	1.5e-06	-0.00113288	-6.16e-05
185	2.62391	-0.297786	-0.113206	0.00205615	0.0632437	2000	0.0049443	0.00391085	0.000753731	0.67137	0.00112268	9.02e-07	1e-05	-6.05e-06	-0.0054385	-6.31e-05
186	2.70573	-0.232886	-0.0552587	0.0145846	0.0317224	2000	0.00716317	0.00819291	0.00102843	0.67137	0.00153184	1.48e-06	3.13e-05	-2.72e-05	-0.000955927	-0.000185321
187	2.68551	-0.293176	-0.0644525	-0.0286443	0.0306514	2000	0.00780271	0.00964302	0.00119608	0.67137	0.00178155	2.26e-06	3.04e-05	-2.27e-06	0.000684188	-8.99e-05
188	2.79388	-0.268164	-0.100103	0.0163906	0.00164737	2000	0.00596801	0.00583336	0.00124232	0.67137	0.00185042	2.4e-06	1.9e-05	-1.78e-05	-0.00125	-0.00498628
189	2.57772	-0.233717	-0.047832	0.0100611	-0.00419158	2000	0.00515485	0.00480989	0.000890326	0.67137	0.00132613	1.3e-06	1.51e-05	-2.43e-05	-0.00125837	0.000999403
190	2.64215	-0.22394	-0.0707033	-0.00212808	0.0413605	2000	0.00543702	0.00621076	0.000694218	0.67137	0.00103403	2.41e-07	1.76e-05	-4.59e-05	0.00236287	-0.000233763
191	2.72024	-0.288237	-0.111543	-0.030068	0.0309072	2000	0.0055464	0.00553469	0.000752135	0.67137	0.0011203	5.97e-07	1.32e-05	-1.27e-05	0.000334195	-0.000199281
192	2.74828	-0.265721	-0.105195	-0.0225832	0.0831099	2000	0.00638598	0.00776057	0.000827484	0.67137	0.00123253	5.01e-07	2.07e-05	1.11e-05	0.000348363	1.22e-05
193	2.69322	-0.254424	-0.0672933	-0.00788287	0.0473962	2000	0.00439689	0.00449365	0.000910537	0.67137	0.00135624	1.35e-06	1.11e-05	1.47e-05	0.00141176	3.15e-05
194	2.75104	-0.271135	-0.084906	-0.00192862	0.0593737	2000	0.00597326	0.00648261	0.000891077	0.67137	0.00132725	1.19e-06	1.83e-05	-4.78e-07	0.00622204	-3.39e-05
195	2.59648	-0.241092	-0.11376	0.0092861	0.0272653	2000	0.00515044	0.00527974	0.000701475	0.67137	0.00104484	5.28e-07	1.39e-05	-2.25e-05	-0.000873658	-0.000325493
196	2.60378	-0.223264	-0.0702732	-0.0183634	0.0201311	2000	0.00490211	0.00473592	0.00116045	0.67137	0.00172848	2.06e-06	1.61e-05	-7.63e-06	0.000894839	-0.000150163
197	2.64423	-0.253953	-0.0733629	0.0317835	0.0203867	2000	0.0058754	0.00470433	0.00115015	0.67137	0.00171314	2.12e-06	1.79e-05	-2.09e-05	-0.000626808	-0.000309179
198	2.77662	-0.282253	-0.0951137	0.00222105	0.00209055	2000	0.00722808	0.00567011	0.0017494	0.67137	0.00260572	4.51e-06	2.61e-05	-9.17e-06	-0.0173587	-0.0040206
199	2.55952	-0.2033	-0.0673182	-0.0244752	0.0239498	2000	0.0102147	0.00559367	0.00468431	0.67137	0.00697724	1.98e-05	8.63e-05	0.000171683	0.00593305	0.000799148
200	2.53175	-0.224489	-0.0684361	-0.0115743	0.0110053	2000	0.0047768	0.00491007	0.000669069	0.67137	0.000996572	5.95e-07	1.34e-05	-2.55e-05	0.000637533	-0.000518702
201	2.64794	-0.244279	-0.0510754	-0.00796893	0.0478931	2000	0.00567728	0.00631278	0.00103267	0.67137	0.00153815	1.8e-06	1.93e-05	1.07e-05	0.0018813	5.91e-06
202	2.66802	-0.291007	-0.0970461	0.0238003	0.0521198	2000	0.00453301	0.00427232	0.000700304	0.67137	0.0010431	7.67e-07	9.26e-06	-4.29e-06	-0.00034091	-4.69e-05
203	2.69857	-0.28946	-0.122382	-0.0448861	0.00194269	2000	0.00518262	0.00455665	0.00136936	0.67137	0.00203964	2.73e-06	1.36e-05	-1.54e-05	0.000516307	-0.00480291
204	2.60085	-0.26145	-0.0648034	-0.0123311	0.0182059	2000	0.0052651	0.00525517	0.000645168	0.67137	0.000960971	3.61e-08	1.27e-05	-1.79e-06	0.000424725	-8.58e-05
205	2.69993	-0.258053	-0.0826116	-0.00363557	0.0556202	2000	0.00600736	0.00639053	0.000860797	0.67137	0.00128215	1.01e-06	1.8e-05	-2.92e-05	0.00339786	-0.000153264
206	2.7243	-0.26441	-0.060875	-0.00918422	0.0432338	2000	0.00621715	0.00546679	0.000864405	0.67137	0.00128752	5.76e-07	1.42e-05	-1.86e-05	0.00176897	-0.000119556
207	2.65171	-0.249787	-0.0622537	0.00583183	-0.0278649	2000	0.00660432	0.0065317	0.000852928	0.67137	0.00127043	-3.01e-07	1.75e-05	-2.9e-05	-0.00154137	0.000300205
208	2.84511	-0.319267	-0.0944182	0.0453145	0.0502859	2000	0.00541291	0.00440844	0.000909716	0.67137	0.00135501	1.13e-06	9.81e-06	-8.03e-06	-0.000348372	-8.98e-05
209	2.61656	-0.255729	-0.0586974	-0.00957701	0.0132868	2000	0.00811545	0.00749979	0.00131965	0.67137	0.0019656	2.25e-06	2.78e-05	-6.33e-05	0.00349184	-0.00111556
210	2.6536	-0.256156	-0.0430264	0.00518177	0.0213056	2000	0.00603099	0.00530823	0.000826502	0.67137	0.00123107	4.93e-07	1.41e-05	-1.36e-05	-0.00268586	-0.00014142
211	2.60334	-0.255637	-0.0410179	0.0102061	0.0240686	2000	0.0079899	0.00681239	0.00170755	0.67137	0.00254338	3.91e-06	2.87e-05	-2.91e-06	-0.00436535	-0.000166266
212	2.8623	-0.282596	-0.0785147	-0.0157146	0.0228251	2000	0.00769991	0.00775144	0.00103456	0.67137	0.00154097	-1.01e-06	1.95e-05	-7.66e-05	0.000668226	-0.000911728
213	2.68352	-0.278828	-0.0639236	-0.00911672	0.0159343	2000	0.00605613	0.00595867	0.000785452	0.67137	0.00116992	-1.71e-07	1.26e-05	-1.84e-05	0.0010203	-0.000346704
214	2.74539	-0.349316	-0.10211	0.0324669	0.0368972	2000	0.00576538	0.00510388	0.00090612	0.67137	0.00134966	1.02e-06	9.87e-06	-1.72e-06	-0.000503918	-0.000110113
215	2.7983	-0.267575	-0.0296565	0.0139398	-0.0230068	2000	0.00582916	0.00596681	0.000757413	0.67137	0.00112816	-1.59e-08	1.34e-05	-7.55e-05	-0.000520556	0.000321639
216	2.74876	-0.275574	-0.11536	-0.0117982	0.0702501	2000	0.00581918	0.00571833	0.000928518	0.67137	0.00138302	1.07e-06	1.35e-05	-1.15e-05	0.00140942	-0.00010501
217	2.62445	-0.218862	-0.0924691	-0.042668	0.0398796	2000	0.00662228	0.00686505	0.00107339	0.67137	0.00159881	1.56e-06	2.42e-05	-3.31e-05	0.000492829	-0.000312465
218	2.50607	-0.215773	-0.0607174	-0.00691775	0.0040175	2000	0.00837849	0.00814929	0.00126813	0.67137	0.00188887	1.56e-06	3.5e-05	-0.000206151	0.00434631	-0.00995763
219	2.79756	-0.282704	-0.070223	0.00638541	0.0168977	2000	0.00492114	0.00440921	0.000779118	0.67137	0.00116049	7.32e-07	8.85e-06	-1.88e-05	-0.00191487	-0.000327269
220	2.59884	-0.25573	-0.114696	-0.0443842	0.00348043	2000	0.00667071	0.00604223	0.0012451	0.67137	0.00185456	2.14e-06	1.93e-05	-1.98e-05	0.000652329	-0.00387753
221	2.64619	-0.247694	-0.0936286	-0.031245	0.0409603	2000	0.00714935	0.0072273	0.0009604	0.67137	0.00143051	3.57e-07	2.11e-05	3.1e-06	0.000532556	-8.92e-05
222	2.59889	-0.212344	-0.073012	-0.0257868	0.0355033	2000	0.00710199	0.00590109	0.0011129	0.67137	0.00165766	1.52e-06	2.45e-05	-1.46e-05	0.0010481	-0.000185167
223	2.65141	-0.250918	-0.0773363	-0.0133039	0.0201508	2000	0.0058078	0.00694655	0.00082964	0.67137	0.00123574	-1.02e-06	1.39e-05	-3.22e-05	-2.06e-05	-0.000437519
224	2.66986	-0.292635	-0.0561368	-0.0289492	0.0202809	2000	0.00528815	0.00564465	0.000698392	0.67137	0.00104025	-1.19e-07	9.75e-06	-3.02e-05	0.000214091	-0.00031033
225	2.68119	-0.255438	-0.0926978	0.00511489	0.0329082	2000	0.00692019	0.00592158	0.00120006	0.67137	0.00178748	1.92e-06	2.01e-05	-5.94e-06	-0.00546961	-0.000197302
226	2.65173	-0.231597	-0.0932459	-0.0152467	0.0145034	2000	0.0061695	0.00690351	0.000883759	0.67137	0.00131635	-1.18e-06	1.68e-05	-1.67e-05	9.97e-06	-0.000469667
227	2.59597	-0.249899	0.059347	-0.013484	-0.0265374	2000	0.005905	0.00554771	0.00105	0.67137	0.00156397	1.52e-06	1.61e-05	5.8e-06	0.00144205	-3.75e-05
228	2.70486	-0.282678	-0.0910391	-0.0080118	0.0220002	2000	0.00593186	0.0053434	0.000953654	0.67137	0.00142046	1.14e-06	1.3e-05	-1.33e-05	0.00231982	-0.000305185
229	2.86918	-0.307508	-0.0796843	-0.0162924	-0.0017599	2000	0.00832732	0.00681452	0.00130741	0.67137	0.00194737	2.11e-06	2.19e-05	-6.09e-05	0.0023944	0.0118611
230	2.62042	-0.192697	-0.0494408	-0.0170811	0.0179933	2000	0.0051938	0.00584712	0.000695582	0.67137	0.00103606	-4.61e-07	1.52e-05	-2.99e-05	0.000128643	-0.000292056
231	2.79539	-0.291868	-0.101279	0.010534	0.0317158	2000	0.00645965	0.00566953	0.00114823	0.67137	0.00171027	1.73e-06	1.53e-05	-3.33e-05	-0.0023389	-0.000452431
232	2.67498	-0.279448	-0.105684	-0.00722284	0.0339197	2000	0.00591877	0.0041795	0.00128757	0.67137	0.00191782	2.24e-06	1.35e-05	2.98e-06	0.00389301	-0.00011918
233	2.60933	-0.209345	-0.0619707	-0.0157095	0.0231014	2000	0.0063631	0.00636843	0.00126346	0.67137	0.00188191	2.19e-06	2.37e-05	-6.12e-05	0.00156467	-0.000614985
234	2.65457	-0.247198	-0.0755079	-0.0215201	0.041423	2000	0.00536948	0.00567424	0.000708077	0.67137	0.00105467	-3.25e-07	1.19e-05	1.02e-05	0.000222005	1.74e-05
235	2.65551	-0.230895	-0.0650006	-0.00956791	0.0255385	2000	0.00879807	0.00788373	0.0012361	0.67137	0.00184116	1.27e-06	3.49e-05	6.01e-05	0.0032226	0.000215214
236	2.72421	-0.282221	-0.118604	0.0238763	0.0302069	2000	0.00596698	0.00623523	0.0009093	0.67137	0.00135439	9.42e-07	1.4e-05	-1.43e-05	-0.000621931	-0.000307253
237	2.74219	-0.315506	-0.107088	-0.00783631	0.0636202	2000	0.00774278	0.00684002	0.00186758	0.67137	0.00278175	4.51e-06	2.31e-05	1.1e-05	0.00605439	-5.3e-05
238	2.88399	-0.310661	-0.0766002	0.0160098	0.00787879	2000	0.00560079	0.0062393	0.000736388	0.67137	0.00109684	-3.85e-07	1.04e-05	-3.82e-05	-0.000249405	-0.00128118
239	2.64597	-0.268789	-0.121869	0.0241474	0.0737553	2000	0.00701425	0.00606285	0.00118466	0.67137	0.00176454	1.82e-06	1.93e-05	9.88e-06	-0.0011294	-2.97e-05
240	2.69875	-0.257237	-0.0860913	0.0247443	0.0407294	2000	0.0065786	0.00605003	0.00114247	0.67137	0.0017017	1.75e-06	1.93e-05	6.01e-06	-0.000902434	-5.43e-05
241	2.49726	-0.186872	-0.0509429	-0.0137902	0.0507275	2000	0.00671808	0.0057145	0.00121408	0.67137	0.00180836	2e-06	2.75e-05	3.08e-05	0.00192007	4.36e-05
242	2.55456	-0.253103	-0.0535641	0.00871595	0.00968145	2000	0.00612918	0.00664797	0.000875632	0.67137	0.00130425	-1.18e-06	1.45e-05	-2.37e-05	-2.75e-05	-0.000513241
243	2.90734	-0.287962	-0.0687121	-0.0144552	0.0792083	2000	0.00753385	0.00733653	0.00116817	0.67137	0.00173997	1.64e-06	2.16e-05	3.96e-05	0.00175587	6.45e-05
244	2.67444	-0.332727	-0.11178	0.0340648	0.0235669	2000	0.00651333	0.00519034	0.00102952	0.67137	0.00153346	1.27e-06	1.22e-05	-2.14e-05	-0.000673456	-0.000523742
245	2.53872	-0.22639	-0.048986	-0.0132033	0.0172923	2000	0.00446575	0.00411299	0.000962511	0.67137	0.00143365	1.3e-06	1.09e-05	2.68e-06	0.0010381	-3.9e-05
246	2.75556	-0.25548	-0.105584	-0.00431495	0.0781049	2000	0.00977161	0.0100258	0.00263332	0.67137	0.00392231	1.01e-05	5.98e-05	7.97e-05	0.0172631	0.000173243
247	2.64853	-0.262315	-0.0824006	-0.0251189	0.0117339	2000	0.00670945	0.00651281	0.0011635	0.67137	0.00173302	2.27e-06	2.28e-05	-5.75e-06	0.000917792	-0.000419498
248	2.6491	-0.24756	-0.102187	0.00185016	0.0739237	2000	0.00662464	0.00592701	0.00148846	0.67137	0.00221704	3.05e-06	2.15e-05	5.76e-06	-0.0175435	-4.4e-05
249	2.58962	-0.257587	-0.0647898	0.0204406	0.0147093	2000	0.00626235	0.00642426	0.000816923	0.67137	0.0012168	6.55e-07	1.95e-05	-3.57e-06	-0.000474667	-0.000179156
250	2.82632	-0.330042	-0.0943764	0.00274958	0.050402	2000	0.00837396	0.00800493	0.00109865	0.67137	0.00163643	-6.2e-07	1.84e-05	-6.71e-05	-0.00681828	-0.000455422
251	2.7539	-0.30302	-0.114071	0.0032169	0.0397506	2000	0.00706572	0.0066343	0.000971734	0.67137	0.00144739	5.97e-07	1.69e-05	-2.41e-05	-0.00564945	-0.000325809
252	2.62716	-0.239542	-0.0828944	0.0308713	0.0515878	2000	0.00541614	0.00553237	0.000696627	0.67137	0.00103762	-3.75e-07	1.34e-05	-2.2e-05	-0.00010243	-0.000126025
253	2.57489	-0.266086	-0.041709	-0.0275047	-0.00439595	2000	0.00798889	0.00911982	0.00109467	0.67137	0.00163051	-1.49e-06	2.34e-05	-0.000115765	0.000209176	0.00358196
254	2.6689	-0.27729	-0.0985772	-0.0434032	0.0279269	2000	0.00710904	0.0080837	0.000948826	0.67137	0.00141327	-3.04e-07	1.84e-05	-3.55e-05	0.000261508	-0.000508273
255	2.60331	-0.305481	-0.136511	-0.0132858	0.0212481	2000	0.00653377	0.00540272	0.00108029	0.67137	0.00160909	1.46e-06	1.38e-05	-1.29e-05	0.00192888	-0.000583168
256	2.62238	-0.272128	-0.0768397	-0.000176629	0.0191386	2000	0.00776684	0.00676355	0.00257601	0.67137	0.00383695	6.97e-06	3.05e-05	-6.03e-06	0.35556	-0.000470943
257	2.63869	-0.252059	-0.118984	-0.0279793	0.033167	2000	0.00812003	0.0083441	0.0011108	0.67137	0.00165452	5.63e-07	2.73e-05	-1.66e-05	0.000795791	-0.000386716
258	2.74672	-0.241078	-0.0813337	-0.0206378	0.0432575	2000	0.00580671	0.00402384	0.00116514	0.67137	0.00173546	2.25e-06	1.79e-05	-1.73e-05	0.00108268	-0.000137929
259	2.61107	-0.243764	-0.101247	-0.00113883	0.0227186	2000	0.00862521	0.00631694	0.00241729	0.67137	0.00360053	7.79e-06	4.35e-05	3.64e-05	0.0562221	3.22e-05
260	2.796	-0.339057	-0.114007	0.0081129	0.0782428	2000	0.0071234	0.00859018	0.00101123	0.67137	0.00150622	-2.07e-06	1.68e-05	-4.15e-05	0.000615195	-0.000186861
261	2.90809	-0.343627	-0.0616483	0.0089477	0.0148525	2000	0.00547181	0.00480943	0.000739037	0.67137	0.00110079	3.38e-07	8.31e-06	6.22e-07	-0.00127141	-0.000122093
262	2.77578	-0.276343	-0.0812566	-0.00416474	0.0129056	2000	0.00483035	0.00398616	0.00112456	0.67137	0.00167503	1.92e-06	1.16e-05	-4.8e-06	0.00401784	-0.00023774
263	2.69636	-0.251813	-0.09846	-0.000864049	0.0270131	2000	0.00472731	0.00454087	0.000627995	0.67137	0.000935393	7.63e-08	9.09e-06	-1.44e-05	0.00779558	-0.000224621
264	2.75296	-0.320636	-0.10239	0.012602	0.0312883	2000	0.0057751	0.00520374	0.000876188	0.67137	0.00130507	8.9e-07	1.06e-05	-1.24e-05	-0.00126095	-0.000226997
265	2.74656	-0.273316	-0.0597126	-0.0285832	0.0187147	2000	0.00648133	0.00681523	0.000869887	0.67137	0.00129569	-7.76e-07	1.4e-05	-3.14e-05	0.000240988	-0.00041005
266	2.64883	-0.290426	-0.0940612	-0.00288273	0.0305986	2000	0.00495854	0.00466732	0.000862811	0.67137	0.00128515	1.02e-06	9.42e-06	-1.73e-05	0.00471962	-0.000231172
267	2.66571	-0.231891	-0.0696754	-0.0284238	0.0071765	2000	0.00555191	0.00664665	0.000772494	0.67137	0.00115062	-7.68e-07	1.39e-05	-2.92e-05	3.63e-05	-0.00102487
268	2.64854	-0.262159	-0.0987957	-0.0440166	0.0590455	2000	0.00657189	0.00584232	0.00131872	0.67137	0.00196422	2.99e-06	2.26e-05	2.48e-05	0.000624849	5.25e-05
269	2.69892	-0.310035	-0.15145	0.00905065	0.0356713	2000	0.00667259	0.00580243	0.000921059	0.67137	0.00137191	4.45e-07	1.34e-05	-1.81e-05	-0.00206016	-0.000421695
270	2.60519	-0.250536	-0.0622117	-0.0306773	0.0387286	2000	0.00725232	0.00819266	0.000993975	0.67137	0.00148052	5.26e-07	2.35e-05	-5.1e-06	0.000491348	-9.31e-05
271	2.62732	-0.234187	-0.0566926	-0.00310987	0.0324425	2000	0.00657266	0.00633521	0.000958341	0.67137	0.00142744	9.18e-07	2.04e-05	-5.16e-06	0.00543808	-8.44e-05
272	2.69722	-0.288014	-0.0872575	0.0196338	0.0268458	2000	0.00574086	0.00667809	0.000703673	0.67137	0.00104812	-1.14e-07	1.48e-05	-3.3e-05	-0.000163234	-0.000333069
273	2.705	-0.310489	-0.0775561	0.0136431	-0.00163827	2000	0.00484468	0.00304385	0.00120855	0.67137	0.00180012	2.09e-06	9.63e-06	-1.65e-05	-0.00141178	0.00356596
274	2.76927	-0.269721	-0.0708577	-0.00917909	0.0509496	2000	0.00643869	0.0066065	0.000934698	0.67137	0.00139222	1.25e-06	2.05e-05	5.94e-05	0.00153645	0.000175464
275	2.62917	-0.261004	-0.0966027	-0.00949994	0.0272869	2000	0.00662734	0.00617483	0.000862518	0.67137	0.00128471	-1.29e-07	1.61e-05	-1.16e-05	0.0012898	-0.000271876
276	2.60917	-0.226631	-0.0748348	-0.0201322	0.0198918	2000	0.00598753	0.00524443	0.000930523	0.67137	0.00138601	1.05e-06	1.71e-05	-7.98e-06	0.000889856	-0.000242454
277	2.71713	-0.218434	-0.0470722	-0.0062431	-0.00442181	2000	0.00690842	0.00581124	0.000982286	0.67137	0.00146311	8.41e-07	2.17e-05	-2.77e-05	0.00335171	0.00151125
278	2.75388	-0.273323	-0.0743372	-0.00245844	0.0196111	2000	0.00608812	0.00512843	0.0010604	0.67137	0.00157946	1.52e-06	1.43e-05	-1.58e-05	0.0089215	-0.000335592
279	2.65332	-0.23206	-0.0946844	-0.0257662	0.0165024	2000	0.00376736	0.00313589	0.000600641	0.67137	0.00089465	5.86e-07	7.7e-06	-7.75e-07	0.000266109	-8.52e-05
280	2.58408	-0.193379	-0.0324159	-0.0303643	-0.0207496	2000	0.0141935	0.0151481	0.00206762	0.67137	0.0030797	4.21e-06	0.000125142	-0.00023509	0.00223875	0.00140094
281	2.72145	-0.245852	-0.0766771	-0.0234152	0.0243227	2000	0.00650385	0.00677481	0.000920999	0.67137	0.00137182	6.39e-07	1.9e-05	-2.1e-05	0.000629446	-0.000319501
282	2.99296	-0.364742	-0.100324	0.0215465	0.0155332	2000	0.00707856	0.0083629	0.000913384	0.67137	0.00136048	-1.26e-06	1.64e-05	-4.68e-05	5.49e-05	-0.000945498
283	2.70133	-0.275177	-0.0749864	-0.0313603	-0.0194541	2000	0.00516515	0.00615654	0.000697591	0.67137	0.00103906	-7.67e-07	1.16e-05	-5.68e-05	-2.25e-05	0.000621955
284	2.59853	-0.244361	-0.0622898	-0.0201231	0.0570507	2000	0.00514005	0.00527784	0.000646715	0.67137	0.000963276	2.08e-07	1.33e-05	2.12e-05	0.000300867	4.64e-05
285	2.66936	-0.259601	-0.0693252	-0.0340987	0.00637069	2000	0.00453917	0.00493243	0.000560796	0.67137	0.000835301	-1.16e-07	9.68e-06	-6.3e-06	8.28e-05	-0.000324385
286	2.62431	-0.23592	-0.0880444	-0.0189732	0.0579731	2000	0.00692472	0.00662068	0.00121183	0.67137	0.001805	2.04e-06	2.36e-05	-1.98e-05	0.00139467	-0.000149066
287	2.75331	-0.265895	-0.049692	-0.017978	0.0195873	2000	0.0076675	0.00944231	0.00106083	0.67137	0.0015801	-3.47e-07	2.55e-05	9.44e-05	0.000383975	0.000551036
288	2.64593	-0.217282	-0.0621224	-0.00873438	0.0283105	2000	0.00744013	0.00419771	0.00334601	0.67137	0.00498386	9.7e-06	4.06e-05	-2.07e-05	0.00835066	-0.000300886
289	2.70063	-0.263318	-0.104099	-0.0271772	0.0406675	2000	0.00624116	0.0076954	0.000809786	0.67137	0.00120617	4.58e-07	2e-05	-1.5e-05	0.000280389	-0.000161968
290	2.69422	-0.242835	-0.0894939	-0.0273566	0.0150405	2000	0.0074879	0.00639045	0.00152575	0.67137	0.00227259	3.15e-06	2.59e-05	-3.68e-05	0.0014498	-0.00105005
291	2.65573	-0.230247	-0.0818855	-0.00491381	-0.0151424	2000	0.00513245	0.00475575	0.000918241	0.67137	0.00136771	1.13e-06	1.32e-05	-4.57e-06	0.00298674	0.000280817
292	2.58567	-0.217525	-0.044184	-0.00119184	0.00707448	2000	0.00816604	0.00660359	0.00170462	0.67137	0.00253902	4.06e-06	3.49e-05	-8.82e-06	0.040093	-0.000802283
293	2.75223	-0.280659	-0.113122	-0.0395141	0.0390584	2000	0.00724284	0.00810786	0.00120516	0.67137	0.00179507	-2.73e-06	1.56e-05	-5.38e-05	-8.39e-05	-0.00053532
294	2.76272	-0.310729	-0.0761882	-0.0135533	-0.00961092	2000	0.00666039	0.0064599	0.000916266	0.67137	0.00136477	4.4e-07	1.38e-05	-5.63e-05	0.00120409	0.00167686
295	2.66672	-0.254198	-0.0906693	0.00419142	0.0686161	2000	0.00475605	0.00536455	0.000592377	0.67137	0.000882341	5.09e-08	1.12e-05	-1.21e-05	-0.000867552	-5.66e-05
296	2.50562	-0.221086	-0.0568967	0.0220524	0.0484631	2000	0.00809793	0.00685249	0.00121049	0.67137	0.00180301	1.61e-06	3.07e-05	-9.41e-06	-0.00136633	-9.82e-05
297	2.50868	-0.328199	-0.114613	0.00708527	0.0880658	2000	0.00761566	0.0103003	0.00188943	0.67137	0.00281429	-6.14e-06	1.43e-05	3.13e-06	0.00439246	-8.25e-06
298	2.62595	-0.255497	-0.0703488	0.0084554	0.0128106	2000	0.00618345	0.00553858	0.000829398	0.67137	0.00123538	7.95e-07	1.83e-05	-1.92e-05	-0.00146519	-0.000445322
299	2.69926	-0.294245	-0.0964955	0.00283521	0.0652907	2000	0.0100761	0.00926498	0.00132229	0.67137	0.00196953	2.34e-07	3.3e-05	1.58e-05	-0.0113097	-5.58e-05
300	2.58654	-0.181185	0.015047	-0.00652687	-0.023571	2000	0.00618489	0.00556546	0.000935739	0.67137	0.00139378	1.04e-06	2.35e-05	5.26e-05	0.0026184	8.11e-05

## Sheet: Table S7
Table S7. Fitted results of 300 eggs' profile datas using PE with a sample size of 1000
Image no.	adRMSE	rms.ic	rms.pec	critical.c	the ratio
1	0.00758225	0.0147559	0.00198478	0.670688	0.00295931
2	0.00582126	0.00791479	0.00111587	0.670688	0.00166376
3	0.00844448	0.0179093	0.00259521	0.670688	0.00386947
4	0.00703823	0.0140483	0.00269237	0.670688	0.00401433
5	0.00618639	0.010409	0.00159178	0.670688	0.00237335
6	0.00677174	0.0100768	0.00154394	0.670688	0.00230203
7	0.00663136	0.0113628	0.00137714	0.670688	0.00205332
8	0.00889186	0.0126136	0.00197845	0.670688	0.00294987
9	0.00889212	0.0114766	0.00166308	0.670688	0.00247967
10	0.00732519	0.0119062	0.00161036	0.670688	0.00240106
11	0.00678486	0.0107857	0.00132266	0.670688	0.0019721
12	0.0057103	0.00872436	0.00117905	0.670688	0.00175797
13	0.00662133	0.0143381	0.00276206	0.670688	0.00411825
14	0.00727838	0.0120866	0.00143211	0.670688	0.00213528
15	0.00478521	0.0078697	0.000921073	0.670688	0.00137332
16	0.00577212	0.0104261	0.00159776	0.670688	0.00238227
17	0.00723993	0.0105896	0.00161853	0.670688	0.00241324
18	0.00562823	0.0081661	0.00128854	0.670688	0.00192121
19	0.0104499	0.0157706	0.00201085	0.670688	0.00299819
20	0.00550174	0.00892461	0.00144662	0.670688	0.00215693
21	0.00604447	0.00942832	0.00117372	0.670688	0.00175002
22	0.00503696	0.00693562	0.000923786	0.670688	0.00137737
23	0.00531711	0.00889823	0.00105615	0.670688	0.00157473
24	0.00673633	0.00993704	0.00141449	0.670688	0.00210901
25	0.0047215	0.00659954	0.00102388	0.670688	0.00152661
26	0.00663575	0.00901594	0.00163658	0.670688	0.00244014
27	0.00902191	0.0139985	0.00172495	0.670688	0.00257191
28	0.0043991	0.00652321	0.0010493	0.670688	0.00156452
29	0.00611379	0.0067603	0.00197298	0.670688	0.00294173
30	0.00460231	0.00626466	0.00114568	0.670688	0.00170821
31	0.00413575	0.00614948	0.000842385	0.670688	0.001256
32	0.00662751	0.010505	0.00129007	0.670688	0.0019235
33	0.012444	0.013364	0.00668523	0.670688	0.00996772
34	0.00541371	0.00755374	0.00126903	0.670688	0.00189214
35	0.00510516	0.00675954	0.00129574	0.670688	0.00193196
36	0.00599634	0.00878698	0.00161586	0.670688	0.00240925
37	0.00748933	0.0121148	0.00150447	0.670688	0.00224318
38	0.00568193	0.0075739	0.00110999	0.670688	0.001655
39	0.00563332	0.00904809	0.00111946	0.670688	0.00166912
40	0.00390967	0.00600244	0.000800523	0.670688	0.00119358
41	0.00476918	0.00664205	0.000920263	0.670688	0.00137212
42	0.00439748	0.00617711	0.000861996	0.670688	0.00128524
43	0.00671626	0.0117815	0.00137614	0.670688	0.00205184
44	0.00688778	0.00669646	0.00141851	0.670688	0.00211501
45	0.00498164	0.00642138	0.00102534	0.670688	0.00152879
46	0.00643769	0.00922778	0.00166406	0.670688	0.00248113
47	0.00659538	0.00963124	0.00132216	0.670688	0.00197134
48	0.00486391	0.00831516	0.00129605	0.670688	0.00193242
49	0.00663797	0.00852532	0.00178871	0.670688	0.00266697
50	0.00556145	0.00847338	0.00108224	0.670688	0.00161362
51	0.0103726	0.0147226	0.00362433	0.670688	0.00540389
52	0.00588223	0.00813216	0.00189592	0.670688	0.00282684
53	0.00369523	0.00603155	0.000750838	0.670688	0.0011195
54	0.00919158	0.0194795	0.00267768	0.670688	0.00399244
55	0.010087	0.0168126	0.00215642	0.670688	0.00321524
56	0.00595128	0.00903838	0.00120976	0.670688	0.00180376
57	0.00585889	0.00863706	0.00110152	0.670688	0.00164237
58	0.00616229	0.00756743	0.00160313	0.670688	0.00239028
59	0.00700884	0.0113365	0.00138298	0.670688	0.00206203
60	0.00525792	0.00741623	0.000981942	0.670688	0.00146408
61	0.00764722	0.0154329	0.00338898	0.670688	0.00505298
62	0.00517186	0.00600143	0.00191973	0.670688	0.00286233
63	0.00652234	0.00907209	0.00138956	0.670688	0.00207184
64	0.00626601	0.00958234	0.00133622	0.670688	0.00199231
65	0.00411965	0.00538256	0.00131222	0.670688	0.00195652
66	0.00781798	0.0101245	0.00227338	0.670688	0.00338962
67	0.00869251	0.00602544	0.00502391	0.670688	0.00749067
68	0.00975566	0.0147854	0.00186821	0.670688	0.00278551
69	0.00749456	0.0103199	0.00150244	0.670688	0.00224014
70	0.00624473	0.00863559	0.00141657	0.670688	0.00211211
71	0.00695288	0.0110182	0.00133395	0.670688	0.00198893
72	0.00585003	0.00765062	0.00126629	0.670688	0.00188804
73	0.0066286	0.00602718	0.00261355	0.670688	0.00389682
74	0.00748992	0.00875126	0.0023936	0.670688	0.00356888
75	0.00812193	0.0100102	0.00239868	0.670688	0.00357645
76	0.00586631	0.00737218	0.00115781	0.670688	0.00172631
77	0.00652246	0.0111357	0.00139484	0.670688	0.00207971
78	0.00645504	0.00933469	0.00176401	0.670688	0.00263015
79	0.00498709	0.00700249	0.00126481	0.670688	0.00188584
80	0.00576346	0.00846696	0.00119804	0.670688	0.00178629
81	0.00670226	0.00742396	0.0027835	0.670688	0.00415021
82	0.0045751	0.00677102	0.00119676	0.670688	0.00178437
83	0.00417907	0.00712946	0.000824627	0.670688	0.00122952
84	0.00455416	0.00442149	0.00120681	0.670688	0.00179935
85	0.00511924	0.00673288	0.00111863	0.670688	0.00166788
86	0.006647	0.00696462	0.00260909	0.670688	0.00389016
87	0.00531918	0.00832542	0.00113648	0.670688	0.0016945
88	0.00550103	0.00986277	0.00121784	0.670688	0.00181581
89	0.00475172	0.0061152	0.00136682	0.670688	0.00203793
90	0.00522052	0.00769065	0.00165255	0.670688	0.00246396
91	0.00595289	0.00669752	0.00134786	0.670688	0.00200966
92	0.00621525	0.00960791	0.001179	0.670688	0.00175789
93	0.00614216	0.00999341	0.0012067	0.670688	0.00179919
94	0.00578726	0.00930925	0.00111238	0.670688	0.00165856
95	0.00503432	0.00714658	0.00145441	0.670688	0.00216853
96	0.008143	0.0106426	0.00264418	0.670688	0.00394249
97	0.00569027	0.0069234	0.00137644	0.670688	0.00205228
98	0.005796	0.00653069	0.00243673	0.670688	0.00363318
99	0.00627198	0.00819481	0.00165348	0.670688	0.00246534
100	0.00659511	0.0131102	0.00260208	0.670688	0.00387972
101	0.00540427	0.00842567	0.00118306	0.670688	0.00176395
102	0.0054475	0.0081037	0.0013426	0.670688	0.00200182
103	0.00475981	0.00703061	0.00157064	0.670688	0.00234183
104	0.00773751	0.0156121	0.00175809	0.670688	0.00262132
105	0.00547533	0.00669312	0.00196656	0.670688	0.00293216
106	0.0051662	0.00704323	0.00131124	0.670688	0.00195507
107	0.00537581	0.00700858	0.00106274	0.670688	0.00158455
108	0.00722771	0.0128556	0.00153089	0.670688	0.00228257
109	0.00501133	0.00753399	0.0012439	0.670688	0.00185467
110	0.00612817	0.00858091	0.00201909	0.670688	0.00301048
111	0.0046546	0.00567728	0.00116212	0.670688	0.00173273
112	0.00613097	0.00953143	0.00120516	0.670688	0.0017969
113	0.00677238	0.0111421	0.00133205	0.670688	0.00198609
114	0.00807069	0.0118926	0.00211294	0.670688	0.0031504
115	0.00616389	0.0101114	0.00120623	0.670688	0.0017985
116	0.0082078	0.00997102	0.00377485	0.670688	0.00562832
117	0.00643611	0.00897049	0.00122682	0.670688	0.0018292
118	0.00498683	0.00686471	0.00145411	0.670688	0.00216808
119	0.00441047	0.00753793	0.000856915	0.670688	0.00127767
120	0.0069377	0.00968356	0.00165111	0.670688	0.00246182
121	0.00664157	0.00837583	0.0019573	0.670688	0.00291835
122	0.00677007	0.0107155	0.00145727	0.670688	0.0021728
123	0.00654028	0.0129509	0.00181397	0.670688	0.00270463
124	0.00616445	0.00941576	0.00117088	0.670688	0.0017458
125	0.00458615	0.00745106	0.00126886	0.670688	0.00189187
126	0.00577256	0.00848355	0.00110093	0.670688	0.00164149
127	0.00501352	0.00892601	0.00112101	0.670688	0.00167143
128	0.00668314	0.00890322	0.00183811	0.670688	0.00274063
129	0.00379176	0.00507257	0.00073285	0.670688	0.00109268
130	0.0069397	0.0110542	0.00133066	0.670688	0.00198401
131	0.0083333	0.0103553	0.00300233	0.670688	0.00447649
132	0.00520358	0.00584822	0.00202205	0.670688	0.00301489
133	0.00663186	0.00866881	0.00178714	0.670688	0.00266464
134	0.00615309	0.00785959	0.00131139	0.670688	0.00195529
135	0.00651967	0.00797875	0.00222104	0.670688	0.00331158
136	0.00425358	0.00603071	0.00130559	0.670688	0.00194664
137	0.00599333	0.0103191	0.00120499	0.670688	0.00179664
138	0.00564131	0.00669368	0.00206504	0.670688	0.00307898
139	0.00857969	0.0110139	0.00203311	0.670688	0.00303138
140	0.00677499	0.00617422	0.00317222	0.670688	0.00472979
141	0.00608982	0.00878949	0.00229209	0.670688	0.00341751
142	0.00572683	0.00621362	0.00146869	0.670688	0.00218983
143	0.00613539	0.00864008	0.00178836	0.670688	0.00266646
144	0.00604378	0.00636412	0.00236855	0.670688	0.00353152
145	0.00778136	0.0139098	0.00153902	0.670688	0.00229469
146	0.00507983	0.00708872	0.00096198	0.670688	0.00143432
147	0.00706049	0.0116313	0.00164863	0.670688	0.00245811
148	0.00785738	0.0113745	0.00183683	0.670688	0.00273873
149	0.00633902	0.00728329	0.00164883	0.670688	0.00245842
150	0.00923291	0.0111512	0.00291576	0.670688	0.00434742
151	0.00560415	0.00699145	0.00126231	0.670688	0.00188212
152	0.00438992	0.00654284	0.000857912	0.670688	0.00127915
153	0.00526446	0.00545953	0.00161161	0.670688	0.00240291
154	0.00848631	0.00820899	0.00294744	0.670688	0.00439466
155	0.00680607	0.0121832	0.00137472	0.670688	0.00204972
156	0.00464268	0.00639562	0.00111627	0.670688	0.00166436
157	0.00414638	0.00547777	0.000808648	0.670688	0.0012057
158	0.00570706	0.00929355	0.00121462	0.670688	0.001811
159	0.00459606	0.00668821	0.00103382	0.670688	0.00154144
160	0.00462143	0.00677198	0.00147738	0.670688	0.00220279
161	0.0045183	0.00454507	0.00131518	0.670688	0.00196094
162	0.00704233	0.0115645	0.0019899	0.670688	0.00296695
163	0.00644812	0.0074761	0.00238167	0.670688	0.00355108
164	0.00536485	0.00683935	0.00146175	0.670688	0.00217947
165	0.00439565	0.00468215	0.00145792	0.670688	0.00217377
166	0.00562505	0.00870913	0.00110412	0.670688	0.00164624
167	0.00423597	0.00606366	0.00092438	0.670688	0.00137826
168	0.00722441	0.0132258	0.0014615	0.670688	0.00217911
169	0.0067903	0.00964361	0.00177107	0.670688	0.00264068
170	0.00578657	0.00937827	0.00142414	0.670688	0.0021234
171	0.00394684	0.00713919	0.000793757	0.670688	0.0011835
172	0.00586834	0.00849328	0.00117349	0.670688	0.00174968
173	0.0125906	0.0217344	0.00248772	0.670688	0.0037092
174	0.005947	0.00595058	0.00247642	0.670688	0.00369235
175	0.00447546	0.00680892	0.00103367	0.670688	0.00154121
176	0.0076757	0.00529142	0.00151049	0.670688	0.00225216
177	0.00515037	0.00706731	0.0011132	0.670688	0.00165979
178	0.00510912	0.00595952	0.00165645	0.670688	0.00246977
179	0.00580418	0.00563605	0.00131859	0.670688	0.00196603
180	0.00582226	0.0100061	0.00142318	0.670688	0.00212197
181	0.00441996	0.00612576	0.000909895	0.670688	0.00135666
182	0.00512218	0.00711199	0.000997394	0.670688	0.00148712
183	0.00493993	0.00819878	0.000953356	0.670688	0.00142146
184	0.00976652	0.0191709	0.00209632	0.670688	0.00312563
185	0.00502023	0.0055188	0.00131053	0.670688	0.00195401
186	0.00697996	0.0113538	0.00160505	0.670688	0.00239313
187	0.00789342	0.0136649	0.00195984	0.670688	0.00292213
188	0.00610948	0.00839479	0.00176643	0.670688	0.00263376
189	0.00514359	0.00709731	0.00116254	0.670688	0.00173335
190	0.00531315	0.0086386	0.00106066	0.670688	0.00158145
191	0.00572032	0.00509483	0.00234643	0.670688	0.00349853
192	0.00664643	0.0118541	0.00133485	0.670688	0.00199026
193	0.00438415	0.00658848	0.00121943	0.670688	0.00181817
194	0.00608125	0.00964217	0.00125782	0.670688	0.00187541
195	0.00528225	0.00715371	0.00126081	0.670688	0.00187987
196	0.00482978	0.00678346	0.00156707	0.670688	0.00233651
197	0.00568851	0.00596658	0.00173717	0.670688	0.00259013
198	0.00726184	0.00802571	0.00259835	0.670688	0.00387416
199	0.0102365	0.00795495	0.00661655	0.670688	0.00986531
200	0.00461426	0.0070922	0.000975807	0.670688	0.00145493
201	0.00556152	0.0083197	0.00158937	0.670688	0.00236975
202	0.00477779	0.00654311	0.00113124	0.670688	0.00168669
203	0.00502563	0.00617167	0.00191772	0.670688	0.00285933
204	0.00528588	0.00715453	0.00101695	0.670688	0.00151628
205	0.00602507	0.00867372	0.0014947	0.670688	0.0022286
206	0.00636961	0.00784401	0.00116699	0.670688	0.00173999
207	0.00682671	0.0102129	0.00130909	0.670688	0.00195186
208	0.0052857	0.00686402	0.00122089	0.670688	0.00182035
209	0.00813387	0.0116552	0.00152091	0.670688	0.00226768
210	0.00612341	0.00788278	0.00128285	0.670688	0.00191274
211	0.00778997	0.00999841	0.00249067	0.670688	0.0037136
212	0.00764458	0.0105456	0.00144263	0.670688	0.00215096
213	0.00570474	0.00769637	0.00111336	0.670688	0.00166003
214	0.00538284	0.00674885	0.00106915	0.670688	0.00159411
215	0.00577979	0.00828597	0.00114487	0.670688	0.00170701
216	0.00565697	0.00772969	0.00154347	0.670688	0.00230132
217	0.00672627	0.0107289	0.00133673	0.670688	0.00199307
218	0.00835842	0.0113101	0.00168071	0.670688	0.00250594
219	0.00516738	0.00642666	0.00120607	0.670688	0.00179825
220	0.00694672	0.00941815	0.00169672	0.670688	0.00252982
221	0.00726085	0.00958537	0.00141255	0.670688	0.00210611
222	0.00742061	0.00664963	0.00227328	0.670688	0.00338947
223	0.00566487	0.00919357	0.00108938	0.670688	0.00162427
224	0.00499458	0.00773588	0.000956341	0.670688	0.00142591
225	0.00666096	0.00808454	0.00141462	0.670688	0.0021092
226	0.0062431	0.00901027	0.00125403	0.670688	0.00186976
227	0.00606798	0.00796094	0.00161381	0.670688	0.0024062
228	0.00586404	0.00653651	0.00191213	0.670688	0.002851
229	0.0081479	0.0108269	0.00193361	0.670688	0.00288302
230	0.00502137	0.00785581	0.000991858	0.670688	0.00147887
231	0.00630887	0.00804844	0.00149346	0.670688	0.00222675
232	0.00600772	0.00627795	0.00192058	0.670688	0.0028636
233	0.00640761	0.00908351	0.00192569	0.670688	0.00287121
234	0.00532018	0.00745065	0.0014593	0.670688	0.00217583
235	0.00893894	0.0124028	0.00167178	0.670688	0.00249264
236	0.00639741	0.00890422	0.00161877	0.670688	0.00241359
237	0.00790235	0.00975162	0.00263335	0.670688	0.00392634
238	0.0049079	0.00694724	0.000930148	0.670688	0.00138686
239	0.0068849	0.00816068	0.00150175	0.670688	0.00223912
240	0.00654186	0.00837966	0.00179551	0.670688	0.00267711
241	0.00673086	0.00836239	0.00155569	0.670688	0.00231954
242	0.00598409	0.00982639	0.00150751	0.670688	0.00224771
243	0.00744958	0.0100615	0.00151701	0.670688	0.00226188
244	0.00640739	0.0071024	0.00124872	0.670688	0.00186184
245	0.00445949	0.00556442	0.00153188	0.670688	0.00228405
246	0.00957721	0.013453	0.00361997	0.670688	0.0053974
247	0.00685538	0.00985148	0.00143126	0.670688	0.00213402
248	0.010858	0.0142233	0.00229771	0.670688	0.00342589
249	0.00621392	0.00915651	0.00117611	0.670688	0.00175359
250	0.00833975	0.0113776	0.00168217	0.670688	0.00250813
251	0.00684883	0.00903717	0.00133386	0.670688	0.00198879
252	0.00527867	0.00654024	0.00139417	0.670688	0.00207871
253	0.00773209	0.0127104	0.00149329	0.670688	0.00222651
254	0.0076332	0.0122953	0.00148255	0.670688	0.00221049
255	0.00621174	0.00759848	0.00132361	0.670688	0.0019735
256	0.00728622	0.00881665	0.00332378	0.670688	0.00495577
257	0.00804532	0.0112476	0.00151782	0.670688	0.00226308
258	0.00581803	0.00574606	0.0016547	0.670688	0.00246716
259	0.0085761	0.00942663	0.00313401	0.670688	0.00467283
260	0.00716707	0.0116436	0.00136484	0.670688	0.00203499
261	0.00554607	0.00717652	0.00101322	0.670688	0.00151071
262	0.00488478	0.00541015	0.00147424	0.670688	0.00219809
263	0.00501711	0.00743316	0.000971891	0.670688	0.0014491
264	0.00605208	0.00767577	0.0012707	0.670688	0.00189463
265	0.00656259	0.00991063	0.00135791	0.670688	0.00202466
266	0.00512313	0.00761915	0.00125158	0.670688	0.00186612
267	0.00560475	0.00839168	0.00115067	0.670688	0.00171565
268	0.00644485	0.0080722	0.00210995	0.670688	0.00314594
269	0.00695279	0.00775356	0.00165665	0.670688	0.00247008
270	0.00741054	0.0118532	0.00142632	0.670688	0.00212666
271	0.00698868	0.00905958	0.00195922	0.670688	0.00292121
272	0.00543442	0.00838377	0.00114779	0.670688	0.00171136
273	0.00491932	0.0046104	0.00167641	0.670688	0.00249954
274	0.00647362	0.00969819	0.00164283	0.670688	0.00244946
275	0.00674892	0.00897756	0.00132492	0.670688	0.00197546
276	0.00619968	0.00706168	0.00176373	0.670688	0.00262973
277	0.00650697	0.00793261	0.00127355	0.670688	0.00189887
278	0.00606879	0.00764645	0.00129295	0.670688	0.0019278
279	0.00366792	0.00435645	0.000893726	0.670688	0.00133255
280	0.0146429	0.0228637	0.00313458	0.670688	0.00467368
281	0.00664818	0.00999852	0.00141086	0.670688	0.00210359
282	0.00704124	0.012387	0.00200875	0.670688	0.00299506
283	0.00505551	0.0080479	0.00101193	0.670688	0.00150879
284	0.00516167	0.00740134	0.00101741	0.670688	0.00151697
285	0.00473743	0.0074687	0.000916464	0.670688	0.00136645
286	0.00693799	0.0092079	0.0017338	0.670688	0.0025851
287	0.00748026	0.0120281	0.00199088	0.670688	0.00296841
288	0.00721302	0.00649095	0.00403356	0.670688	0.00601405
289	0.00631236	0.0114484	0.00125538	0.670688	0.00187178
290	0.0076093	0.00893694	0.0024054	0.670688	0.00358646
291	0.00498757	0.00664861	0.00127501	0.670688	0.00190105
292	0.00759757	0.00995071	0.00139987	0.670688	0.00208721
293	0.007658	0.0127554	0.00227593	0.670688	0.00339343
294	0.00670693	0.0098055	0.00127755	0.670688	0.00190483
295	0.00496474	0.00733479	0.000945076	0.670688	0.00140911
296	0.00783836	0.00831207	0.00169035	0.670688	0.00252032
297	0.00736428	0.0127048	0.00158508	0.670688	0.00236337
298	0.00633164	0.0082471	0.0012063	0.670688	0.0017986
299	0.0101944	0.012627	0.00227188	0.670688	0.00338739
300	0.00581436	0.00779879	0.00135965	0.670688	0.00202725

## Sheet: Table S8
Table S8. Fitted results of 300 eggs' profile datas using SPE with a sample size of 1000
Image no.	adRMSE	rms.ic	rms.pec	critical.c	the ratio
1	0.00767055	0.0162295	0.00175328	0.648086	0.00270531
2	0.00675414	0.00937262	0.00148825	0.648086	0.00229638
3	0.00847541	0.0192749	0.00262583	0.648086	0.00405167
4	0.00821603	0.0162964	0.00246072	0.648086	0.0037969
5	0.00706704	0.0128589	0.00177219	0.648086	0.0027345
6	0.00711429	0.0116201	0.00156604	0.648086	0.00241641
7	0.00817551	0.0144894	0.00164565	0.648086	0.00253925
8	0.00945122	0.0138257	0.00236823	0.648086	0.0036542
9	0.00909296	0.0120674	0.00172973	0.648086	0.00266898
10	0.00735161	0.0128743	0.00168245	0.648086	0.00259603
11	0.00757698	0.0133153	0.0017101	0.648086	0.00263869
12	0.00570144	0.00872351	0.00140741	0.648086	0.00217164
13	0.00881522	0.0191566	0.0026187	0.648086	0.00404066
14	0.00747665	0.0130151	0.00151494	0.648086	0.00233757
15	0.00481169	0.00850303	0.000949965	0.648086	0.0014658
16	0.00647666	0.0128653	0.00243304	0.648086	0.0037542
17	0.00787294	0.0125115	0.00190417	0.648086	0.00293814
18	0.00712421	0.0111096	0.00165057	0.648086	0.00254683
19	0.0106528	0.0172544	0.00207946	0.648086	0.00320862
20	0.0055018	0.0095961	0.0015203	0.648086	0.00234583
21	0.00669516	0.0108899	0.00134609	0.648086	0.00207703
22	0.00635808	0.00920319	0.00119045	0.648086	0.00183687
23	0.00571801	0.0102911	0.00116457	0.648086	0.00179693
24	0.00699848	0.0108111	0.00171389	0.648086	0.00264454
25	0.00535807	0.00809049	0.00122166	0.648086	0.00188503
26	0.00669765	0.0100155	0.00156449	0.648086	0.00241403
27	0.00975925	0.0183713	0.0031655	0.648086	0.00488439
28	0.00558281	0.0089165	0.0013644	0.648086	0.00210527
29	0.00616508	0.00727586	0.00212685	0.648086	0.00328174
30	0.00549051	0.00792944	0.0013685	0.648086	0.00211161
31	0.0051601	0.008361	0.0010789	0.648086	0.00166475
32	0.00663654	0.0120278	0.0016592	0.648086	0.00256015
33	0.0125702	0.0140718	0.00711202	0.648086	0.0109739
34	0.00651541	0.00928351	0.00173894	0.648086	0.00268319
35	0.00606759	0.00869474	0.00149091	0.648086	0.00230049
36	0.00608575	0.00962101	0.0016834	0.648086	0.0025975
37	0.00886812	0.0174337	0.00312368	0.648086	0.00481985
38	0.00669712	0.00982302	0.0013227	0.648086	0.00204093
39	0.00555834	0.00940812	0.00108872	0.648086	0.00167989
40	0.00428517	0.0073742	0.000860462	0.648086	0.0013277
41	0.00555757	0.00792725	0.0010932	0.648086	0.00168681
42	0.00445019	0.0068963	0.000862525	0.648086	0.00133088
43	0.00725737	0.0139131	0.00149484	0.648086	0.00230655
44	0.0068915	0.0071502	0.00146144	0.648086	0.002255
45	0.00831313	0.0112051	0.00229989	0.648086	0.00354875
46	0.00715377	0.0108376	0.00205654	0.648086	0.00317325
47	0.0066325	0.0103491	0.00136396	0.648086	0.00210459
48	0.00562819	0.0100938	0.00143853	0.648086	0.00221966
49	0.00667427	0.00932245	0.00177951	0.648086	0.0027458
50	0.00672924	0.0120306	0.00132059	0.648086	0.00203767
51	0.0110864	0.0207401	0.00226976	0.648086	0.00350226
52	0.00645206	0.0101678	0.00171677	0.648086	0.00264899
53	0.00522842	0.00826902	0.0011471	0.648086	0.00176998
54	0.00941734	0.0211091	0.00271693	0.648086	0.00419223
55	0.0103793	0.0186653	0.00234334	0.648086	0.00361579
56	0.00629169	0.0100784	0.00131106	0.648086	0.00202298
57	0.00783955	0.0107025	0.00194426	0.648086	0.00300001
58	0.00654378	0.00894637	0.00162539	0.648086	0.00250798
59	0.00800458	0.0138153	0.00160889	0.648086	0.00248253
60	0.00686483	0.0102458	0.00136815	0.648086	0.00211106
61	0.00841948	0.0176848	0.00337942	0.648086	0.00521447
62	0.00527058	0.00656644	0.00210274	0.648086	0.00324454
63	0.0072404	0.0123698	0.00204059	0.648086	0.00314864
64	0.00764483	0.0127214	0.00175745	0.648086	0.00271176
65	0.00614912	0.00863296	0.00202158	0.648086	0.00311931
66	0.00927372	0.0127916	0.00272858	0.648086	0.00421022
67	0.00877752	0.00799872	0.00459979	0.648086	0.00709751
68	0.00978348	0.0159401	0.00191779	0.648086	0.00295917
69	0.00778471	0.0115084	0.00164382	0.648086	0.00253642
70	0.00627053	0.00932545	0.00146785	0.648086	0.0022649
71	0.0069617	0.01126	0.00153491	0.648086	0.00236837
72	0.00646572	0.00861211	0.00168684	0.648086	0.0026028
73	0.00673044	0.00767605	0.00151952	0.648086	0.00234462
74	0.00937452	0.013265	0.00297031	0.648086	0.00458321
75	0.00819435	0.0145642	0.00200346	0.648086	0.00309135
76	0.00675537	0.00956842	0.00132692	0.648086	0.00204745
77	0.00768568	0.0144457	0.00155871	0.648086	0.00240509
78	0.00685089	0.0113867	0.00149076	0.648086	0.00230024
79	0.00502068	0.00792392	0.00105013	0.648086	0.00162036
80	0.00578591	0.00948688	0.00115428	0.648086	0.00178106
81	0.00830805	0.0100294	0.00356924	0.648086	0.00550736
82	0.00459185	0.0072747	0.00125578	0.648086	0.00193768
83	0.00429575	0.00790964	0.000863351	0.648086	0.00133216
84	0.00560314	0.00591781	0.00150667	0.648086	0.00232481
85	0.00512427	0.00722413	0.00115796	0.648086	0.00178674
86	0.0071429	0.00826109	0.00300764	0.648086	0.00464081
87	0.00703052	0.012337	0.00141015	0.648086	0.00217587
88	0.00551118	0.0106326	0.00126519	0.648086	0.0019522
89	0.00669971	0.00986681	0.00161941	0.648086	0.00249876
90	0.00752194	0.0116011	0.0028588	0.648086	0.00441115
91	0.00602828	0.00730627	0.0014077	0.648086	0.0021721
92	0.00674977	0.0111049	0.00135111	0.648086	0.00208477
93	0.00740256	0.0113309	0.00187927	0.648086	0.00289972
94	0.00724322	0.0121402	0.00145443	0.648086	0.00224419
95	0.00598785	0.00927149	0.00175303	0.648086	0.00270494
96	0.00814302	0.0113888	0.0027749	0.648086	0.00428169
97	0.00691611	0.00949143	0.00154006	0.648086	0.00237633
98	0.00613944	0.00726832	0.00268416	0.648086	0.00414167
99	0.00645394	0.00920712	0.00188997	0.648086	0.00291623
100	0.00662135	0.014196	0.0027747	0.648086	0.00428138
101	0.00541115	0.00905492	0.0012122	0.648086	0.00187044
102	0.00582429	0.00955251	0.00138896	0.648086	0.00214318
103	0.00722838	0.0114721	0.00315542	0.648086	0.00486884
104	0.00794531	0.0174352	0.00181912	0.648086	0.00280692
105	0.00628388	0.00818153	0.00235929	0.648086	0.00364039
106	0.00520321	0.00748604	0.00146746	0.648086	0.0022643
107	0.00565881	0.00794639	0.00116263	0.648086	0.00179394
108	0.00722829	0.0138212	0.00157707	0.648086	0.00243342
109	0.00691479	0.0114034	0.00188662	0.648086	0.00291107
110	0.00678879	0.0102806	0.00261108	0.648086	0.00402891
111	0.00724646	0.00932954	0.00210643	0.648086	0.00325023
112	0.0072298	0.0123617	0.00145523	0.648086	0.00224543
113	0.00779834	0.0135875	0.00159276	0.648086	0.00245765
114	0.00941672	0.0149382	0.0031628	0.648086	0.00488023
115	0.00620171	0.0108572	0.00123328	0.648086	0.00190296
116	0.00839518	0.0126275	0.00310742	0.648086	0.00479476
117	0.0082992	0.0132423	0.00162365	0.648086	0.0025053
118	0.00608009	0.00885267	0.00198475	0.648086	0.00306248
119	0.00497265	0.00924537	0.000997066	0.648086	0.00153848
120	0.00797069	0.0129318	0.00165106	0.648086	0.0025476
121	0.00664219	0.00897267	0.00203088	0.648086	0.00313366
122	0.00712488	0.0120403	0.00157389	0.648086	0.00242852
123	0.00721688	0.014857	0.00202576	0.648086	0.00312576
124	0.00824381	0.0126804	0.00167634	0.648086	0.0025866
125	0.00565991	0.0103503	0.00144492	0.648086	0.00222952
126	0.0059976	0.00922414	0.00145374	0.648086	0.00224312
127	0.0059112	0.0111004	0.00128867	0.648086	0.00198842
128	0.00874608	0.0154956	0.00195219	0.648086	0.00301225
129	0.00453873	0.00652871	0.000891242	0.648086	0.00137519
130	0.00808724	0.01354	0.00158094	0.648086	0.0024394
131	0.00837066	0.0111869	0.00320311	0.648086	0.00494242
132	0.00533744	0.00637005	0.00213528	0.648086	0.00329476
133	0.00669748	0.00927297	0.00204973	0.648086	0.00316275
134	0.00669437	0.00908484	0.0015087	0.648086	0.00232794
135	0.00659219	0.00835463	0.00248017	0.648086	0.00382691
136	0.00455439	0.00695131	0.00149975	0.648086	0.00231412
137	0.00664411	0.0111214	0.00225509	0.648086	0.00347962
138	0.00581771	0.00720639	0.00235887	0.648086	0.00363975
139	0.00864869	0.0118471	0.00210694	0.648086	0.00325103
140	0.0086669	0.0118069	0.00267638	0.648086	0.00412968
141	0.00609712	0.00945871	0.00243898	0.648086	0.00376337
142	0.00622699	0.00688861	0.00148977	0.648086	0.00229872
143	0.00669321	0.0103756	0.00185139	0.648086	0.0028567
144	0.00605056	0.00680282	0.00249465	0.648086	0.00384927
145	0.00902359	0.0175284	0.00198718	0.648086	0.00306623
146	0.00613302	0.00934264	0.0012151	0.648086	0.0018749
147	0.00914262	0.0153532	0.00531103	0.648086	0.00819496
148	0.00821512	0.0126619	0.00198301	0.648086	0.0030598
149	0.00641189	0.00826176	0.00150566	0.648086	0.00232324
150	0.0102517	0.0136784	0.00370725	0.648086	0.00572031
151	0.00747316	0.0100562	0.00173488	0.648086	0.00267694
152	0.00460866	0.00721627	0.000901732	0.648086	0.00139138
153	0.0083472	0.0105382	0.00348123	0.648086	0.00537156
154	0.00855703	0.00887442	0.00303119	0.648086	0.00467715
155	0.00740334	0.0143141	0.00185458	0.648086	0.00286163
156	0.00486234	0.00720498	0.00119055	0.648086	0.00183703
157	0.00451549	0.00633116	0.000949914	0.648086	0.00146572
158	0.00574963	0.00985639	0.00127681	0.648086	0.00197013
159	0.00555251	0.00882445	0.00111345	0.648086	0.00171806
160	0.00531373	0.00829146	0.00193786	0.648086	0.00299013
161	0.00457221	0.00498712	0.00139967	0.648086	0.00215971
162	0.00759307	0.0116861	0.00166502	0.648086	0.00256914
163	0.0087051	0.0138969	0.00173809	0.648086	0.00268188
164	0.00593727	0.00820425	0.00167208	0.648086	0.00258003
165	0.00614811	0.00837185	0.00125519	0.648086	0.00193677
166	0.00562523	0.00935866	0.00112283	0.648086	0.00173253
167	0.00429967	0.00659234	0.000958272	0.648086	0.00147862
168	0.00826872	0.0163594	0.00173037	0.648086	0.00266996
169	0.00741629	0.0109559	0.00223543	0.648086	0.00344928
170	0.00597143	0.0106762	0.00139149	0.648086	0.00214708
171	0.00636466	0.0114236	0.00141451	0.648086	0.0021826
172	0.00774012	0.0127627	0.00152547	0.648086	0.00235381
173	0.0128829	0.0235687	0.00262958	0.648086	0.00405745
174	0.00628515	0.00821592	0.00198144	0.648086	0.00305736
175	0.00565836	0.00901824	0.00157409	0.648086	0.00242883
176	0.00853749	0.0064528	0.0017534	0.648086	0.0027055
177	0.00749562	0.011198	0.00165408	0.648086	0.00255225
178	0.00527618	0.0066055	0.0018022	0.648086	0.00278081
179	0.00580451	0.00602897	0.00137839	0.648086	0.00212686
180	0.00692165	0.0126445	0.00183232	0.648086	0.00282727
181	0.00766632	0.0118929	0.00160921	0.648086	0.00248302
182	0.00516528	0.00791046	0.0010196	0.648086	0.00157325
183	0.0052569	0.00933807	0.00103653	0.648086	0.00159937
184	0.0103329	0.0216398	0.00222992	0.648086	0.00344078
185	0.00728653	0.010492	0.00156696	0.648086	0.00241783
186	0.00741574	0.0140258	0.00152668	0.648086	0.00235567
187	0.00831329	0.0154604	0.00221576	0.648086	0.00341894
188	0.00611052	0.00900337	0.00184959	0.648086	0.00285392
189	0.00518293	0.00795004	0.00116124	0.648086	0.0017918
190	0.00632621	0.0105203	0.00151614	0.648086	0.00233942
191	0.00633799	0.0101541	0.00124309	0.648086	0.00191809
192	0.00959949	0.0174932	0.00239748	0.648086	0.00369932
193	0.00597813	0.00983572	0.00149529	0.648086	0.00230724
194	0.00775154	0.0133833	0.00167466	0.648086	0.00258401
195	0.00575525	0.00883595	0.00127967	0.648086	0.00197454
196	0.00515828	0.00759751	0.00185837	0.648086	0.00286747
197	0.00584146	0.00652659	0.00185345	0.648086	0.00285989
198	0.00726206	0.00858878	0.00274812	0.648086	0.00424036
199	0.0104535	0.00961539	0.00634447	0.648086	0.00978956
200	0.00464765	0.00723635	0.00122463	0.648086	0.00188961
201	0.00692002	0.0102981	0.00304409	0.648086	0.00469704
202	0.00646875	0.00978758	0.00167151	0.648086	0.00257915
203	0.00504626	0.0070242	0.00146744	0.648086	0.00226426
204	0.00553178	0.00785428	0.00107378	0.648086	0.00165686
205	0.0076545	0.011065	0.00223381	0.648086	0.00344679
206	0.00731941	0.00856876	0.00192807	0.648086	0.00297502
207	0.0071454	0.0111546	0.00155843	0.648086	0.00240467
208	0.0067231	0.00935777	0.00151597	0.648086	0.00233915
209	0.00822617	0.012639	0.00156865	0.648086	0.00242043
210	0.00629106	0.00881503	0.00131795	0.648086	0.00203361
211	0.00811352	0.0111389	0.00285364	0.648086	0.00440319
212	0.00786873	0.0116067	0.00150978	0.648086	0.0023296
213	0.00582778	0.00845691	0.00116967	0.648086	0.00180481
214	0.00594295	0.00783447	0.00133778	0.648086	0.0020642
215	0.0062581	0.00845902	0.00145312	0.648086	0.00224217
216	0.00806278	0.0118836	0.00229537	0.648086	0.00354177
217	0.00758977	0.0126804	0.00157055	0.648086	0.00242337
218	0.00835473	0.0128068	0.00162512	0.648086	0.00250757
219	0.00536262	0.00718955	0.00124248	0.648086	0.00191715
220	0.0069574	0.0101222	0.00175345	0.648086	0.00270558
221	0.00803646	0.0127374	0.00160151	0.648086	0.00247113
222	0.00816173	0.00991732	0.00212786	0.648086	0.0032833
223	0.00598528	0.0104244	0.00118298	0.648086	0.00182534
224	0.00533614	0.00887597	0.00105083	0.648086	0.00162144
225	0.00714442	0.00914042	0.00183818	0.648086	0.00283632
226	0.00629061	0.0108696	0.0012522	0.648086	0.00193215
227	0.00643804	0.00900121	0.0017581	0.648086	0.00271275
228	0.00611405	0.00759727	0.00174936	0.648086	0.00269928
229	0.00815841	0.0119653	0.00185463	0.648086	0.0028617
230	0.0053067	0.00894955	0.00107155	0.648086	0.00165341
231	0.00679325	0.00949436	0.00147732	0.648086	0.00227952
232	0.00675411	0.00775788	0.00203208	0.648086	0.00313551
233	0.00668227	0.00993249	0.00216358	0.648086	0.00333841
234	0.00636517	0.00999233	0.00148431	0.648086	0.00229031
235	0.00923194	0.0136615	0.00178382	0.648086	0.00275244
236	0.00677566	0.0105406	0.00153193	0.648086	0.00236378
237	0.00942783	0.0128521	0.00286032	0.648086	0.00441349
238	0.00491193	0.00745661	0.000950425	0.648086	0.00146651
239	0.0092031	0.0119343	0.00209848	0.648086	0.00323796
240	0.0072943	0.0105268	0.00166588	0.648086	0.00257046
241	0.00802164	0.0105266	0.00223254	0.648086	0.00344482
242	0.00604018	0.0106207	0.0015848	0.648086	0.00244535
243	0.0101783	0.0150905	0.00250529	0.648086	0.00386567
244	0.00663469	0.00834645	0.00120603	0.648086	0.00186091
245	0.0047934	0.00674201	0.00141516	0.648086	0.0021836
246	0.0116088	0.0186036	0.00362693	0.648086	0.00559637
247	0.00696304	0.0102744	0.00183468	0.648086	0.00283092
248	0.0123965	0.0169967	0.00309972	0.648086	0.00478288
249	0.00629613	0.0100644	0.00123179	0.648086	0.00190066
250	0.00927045	0.0125117	0.00181247	0.648086	0.00279665
251	0.00753759	0.0106521	0.00152228	0.648086	0.00234889
252	0.0067932	0.00972062	0.00166594	0.648086	0.00257056
253	0.00773381	0.0136692	0.00153303	0.648086	0.00236547
254	0.00797463	0.0139608	0.00157542	0.648086	0.00243088
255	0.00644369	0.00858994	0.00135397	0.648086	0.00208918
256	0.00743413	0.00952445	0.00370242	0.648086	0.00571286
257	0.00853278	0.0127942	0.00165013	0.648086	0.00254615
258	0.00695157	0.00772198	0.00224696	0.648086	0.00346707
259	0.00878149	0.0104445	0.003404	0.648086	0.00525239
260	0.00954186	0.0151195	0.00230348	0.648086	0.00355429
261	0.00572001	0.00681781	0.00138945	0.648086	0.00214394
262	0.00500587	0.00593873	0.00157305	0.648086	0.00242723
263	0.0054963	0.00892432	0.00116098	0.648086	0.00179139
264	0.00648527	0.00975315	0.00125566	0.648086	0.00193749
265	0.00674481	0.0109095	0.0014407	0.648086	0.00222301
266	0.00566337	0.00904585	0.00117324	0.648086	0.00181032
267	0.00565554	0.00907492	0.00118839	0.648086	0.00183369
268	0.00832576	0.0109088	0.00344773	0.648086	0.00531987
269	0.00756968	0.00899148	0.00173098	0.648086	0.0026709
270	0.00809418	0.0139315	0.00160989	0.648086	0.00248407
271	0.00745065	0.0110325	0.00183085	0.648086	0.00282501
272	0.00580973	0.00967297	0.00126553	0.648086	0.00195272
273	0.00492412	0.00492028	0.0017767	0.648086	0.00274146
274	0.00780478	0.012427	0.00215909	0.648086	0.00333149
275	0.0070961	0.0101034	0.0013981	0.648086	0.00215727
276	0.00650694	0.0089112	0.00134025	0.648086	0.00206801
277	0.00651196	0.00851043	0.00131087	0.648086	0.00202267
278	0.00622962	0.00807137	0.00155613	0.648086	0.00240111
279	0.00400141	0.00511287	0.00103627	0.648086	0.00159898
280	0.0146624	0.0247589	0.00322173	0.648086	0.00497115
281	0.00706173	0.0124613	0.00144849	0.648086	0.00223503
282	0.00711151	0.0125984	0.00138882	0.648086	0.00214297
283	0.00533282	0.00919786	0.001065	0.648086	0.00164331
284	0.00705411	0.0102708	0.00176437	0.648086	0.00272243
285	0.0047849	0.00815803	0.000957358	0.648086	0.00147721
286	0.00842482	0.0117023	0.00247122	0.648086	0.00381311
287	0.00757615	0.0127164	0.00252426	0.648086	0.00389495
288	0.00761403	0.00645059	0.00501314	0.648086	0.00773531
289	0.00707066	0.0136132	0.00143414	0.648086	0.00221288
290	0.00771405	0.0098216	0.00252002	0.648086	0.00388841
291	0.00515754	0.00711288	0.00147683	0.648086	0.00227875
292	0.0076141	0.0106869	0.00144084	0.648086	0.00222323
293	0.00843241	0.014815	0.00265008	0.648086	0.00408909
294	0.00674067	0.010568	0.0013064	0.648086	0.00201578
295	0.0075818	0.0118884	0.0014869	0.648086	0.00229429
296	0.00889312	0.0101979	0.00222254	0.648086	0.0034294
297	0.00996573	0.0176561	0.0020061	0.648086	0.00309542
298	0.00644128	0.00914372	0.00125965	0.648086	0.00194365
299	0.0115431	0.0171207	0.00237707	0.648086	0.00366783
300	0.00616144	0.00909934	0.00134075	0.648086	0.00206879

## Sheet: Table S9
Table S9. Fitted results of 300 eggs' profile datas using TE with a sample size of 1000
Image no.	adRMSE	rms.ic	rms.pec	critical.c	the ratio
1	0.00765965	0.01618	0.00149113	0.648086	0.00230083
2	0.0068493	0.0095198	0.00127142	0.648086	0.0019618
3	0.00855104	0.0194575	0.00294918	0.648086	0.0045506
4	0.00817115	0.0160761	0.00189629	0.648086	0.00292599
5	0.00704173	0.0127931	0.00157081	0.648086	0.00242377
6	0.00711339	0.0116292	0.00128963	0.648086	0.00198991
7	0.0080708	0.0136763	0.00141993	0.648086	0.00219096
8	0.0094168	0.0137664	0.00207305	0.648086	0.00319872
9	0.00909079	0.00984948	0.00181916	0.648086	0.00280698
10	0.00735153	0.0128793	0.00138059	0.648086	0.00213026
11	0.00768964	0.013532	0.00151271	0.648086	0.00233412
12	0.00571077	0.00937314	0.000976119	0.648086	0.00150616
13	0.00866276	0.0188307	0.00238359	0.648086	0.0036779
14	0.00747192	0.0133646	0.00117906	0.648086	0.0018193
15	0.00480476	0.00839981	0.000757026	0.648086	0.0011681
16	0.00630843	0.0124893	0.00224948	0.648086	0.00347095
17	0.00784179	0.0120731	0.00172487	0.648086	0.00266148
18	0.00707932	0.011026	0.00141728	0.648086	0.00218688
19	0.0106471	0.0172507	0.00165118	0.648086	0.00254779
20	0.00550256	0.00958987	0.0014067	0.648086	0.00217054
21	0.00667235	0.0108457	0.0010523	0.648086	0.0016237
22	0.00643973	0.00931108	0.000995425	0.648086	0.00153595
23	0.00571322	0.0102865	0.000940405	0.648086	0.00145105
24	0.00702864	0.0104872	0.00178426	0.648086	0.00275312
25	0.00543952	0.00859942	0.000883847	0.648086	0.00136378
26	0.00668807	0.010005	0.00132153	0.648086	0.00203913
27	0.00982553	0.0185014	0.0029968	0.648086	0.00462409
28	0.00555584	0.00853956	0.00138004	0.648086	0.00212941
29	0.00616375	0.00728647	0.00196017	0.648086	0.00302455
30	0.00549763	0.00794105	0.00121237	0.648086	0.00187069
31	0.00520298	0.00843633	0.000880054	0.648086	0.00135793
32	0.00665604	0.0113485	0.00104655	0.648086	0.00161484
33	0.0125276	0.0140935	0.00688724	0.648086	0.0106271
34	0.00659694	0.00941951	0.0015496	0.648086	0.00239104
35	0.00598169	0.0085485	0.00128125	0.648086	0.00197698
36	0.00609273	0.00964622	0.00148664	0.648086	0.00229389
37	0.00889088	0.0174915	0.00300758	0.648086	0.00464071
38	0.00669668	0.0098194	0.00105829	0.648086	0.00163294
39	0.00556007	0.00941394	0.00088279	0.648086	0.00136215
40	0.00423501	0.0072799	0.000682508	0.648086	0.00105311
41	0.0055705	0.00794871	0.000868718	0.648086	0.00134044
42	0.00445105	0.00670783	0.000719539	0.648086	0.00111025
43	0.0072373	0.0138738	0.00115865	0.648086	0.0017878
44	0.0068899	0.00715193	0.00123431	0.648086	0.00190455
45	0.0083075	0.0111885	0.00204976	0.648086	0.0031628
46	0.00712128	0.0107742	0.00191749	0.648086	0.00295869
47	0.00663009	0.0103466	0.00115232	0.648086	0.00177804
48	0.00554468	0.00992887	0.00122086	0.648086	0.00188379
49	0.00665489	0.00920384	0.00170045	0.648086	0.00262381
50	0.00671129	0.012006	0.00104868	0.648086	0.00161813
51	0.0108676	0.0204517	0.0017762	0.648086	0.00274069
52	0.0063169	0.00991655	0.00148119	0.648086	0.00228548
53	0.00505773	0.00799028	0.0009153	0.648086	0.00141231
54	0.00942897	0.0211518	0.0024782	0.648086	0.00382388
55	0.0103522	0.0185726	0.00202507	0.648086	0.00312469
56	0.00626864	0.0100602	0.00110665	0.648086	0.00170757
57	0.00786343	0.0107406	0.00171219	0.648086	0.00264191
58	0.00655657	0.00890789	0.00145747	0.648086	0.00224889
59	0.00784721	0.0135163	0.00129522	0.648086	0.00199853
60	0.00692516	0.0103429	0.00111609	0.648086	0.00172214
61	0.00841684	0.0172447	0.00288855	0.648086	0.00445705
62	0.00525405	0.00709058	0.00150979	0.648086	0.00232962
63	0.00721646	0.0123228	0.00189643	0.648086	0.0029262
64	0.0076642	0.0127653	0.0014582	0.648086	0.00225001
65	0.00612368	0.0085824	0.00187645	0.648086	0.00289537
66	0.00927518	0.0127923	0.00247096	0.648086	0.00381271
67	0.00877775	0.00802541	0.0044581	0.648086	0.00687888
68	0.00978316	0.0159417	0.00153412	0.648086	0.00236716
69	0.00778492	0.0115013	0.00140838	0.648086	0.00217314
70	0.00625472	0.00928632	0.00125324	0.648086	0.00193376
71	0.00698588	0.0118957	0.00109721	0.648086	0.001693
72	0.00654495	0.00873548	0.00151916	0.648086	0.00234408
73	0.00668345	0.00647209	0.00275568	0.648086	0.00425203
74	0.00942059	0.0122856	0.0032249	0.648086	0.00497604
75	0.00819232	0.014581	0.0017713	0.648086	0.00273313
76	0.00663707	0.00938459	0.00106328	0.648086	0.00164065
77	0.00767544	0.0127522	0.00147656	0.648086	0.00227834
78	0.00689393	0.011477	0.00123139	0.648086	0.00190005
79	0.00505041	0.00799391	0.000862364	0.648086	0.00133063
80	0.00578496	0.00948806	0.000905174	0.648086	0.00139669
81	0.00836054	0.00975466	0.00364072	0.648086	0.00561765
82	0.00462	0.00731053	0.00110902	0.648086	0.00171122
83	0.00428659	0.0078427	0.000684091	0.648086	0.00105556
84	0.00555378	0.00585225	0.00132302	0.648086	0.00204142
85	0.00512917	0.00724311	0.000975905	0.648086	0.00150583
86	0.00710036	0.00820948	0.00282831	0.648086	0.0043641
87	0.00695824	0.0122034	0.00110744	0.648086	0.00170878
88	0.00551974	0.0106348	0.00107718	0.648086	0.00166209
89	0.00674377	0.00993241	0.00140524	0.648086	0.0021683
90	0.00749316	0.0115542	0.00264621	0.648086	0.00408311
91	0.00602155	0.00729291	0.00121501	0.648086	0.00187477
92	0.00675898	0.0111222	0.00108122	0.648086	0.00166833
93	0.00735672	0.0112512	0.00160067	0.648086	0.00246984
94	0.00725293	0.0121417	0.00114216	0.648086	0.00176235
95	0.00598057	0.00926636	0.00156465	0.648086	0.00241426
96	0.0081432	0.0116987	0.0024133	0.648086	0.00372374
97	0.00696272	0.00932169	0.00138242	0.648086	0.00213308
98	0.00616681	0.00731684	0.00257956	0.648086	0.00398027
99	0.00646217	0.00923037	0.00171162	0.648086	0.00264104
100	0.00662037	0.0137491	0.00208254	0.648086	0.00321337
101	0.00540819	0.00906377	0.00104715	0.648086	0.00161575
102	0.00579398	0.00927294	0.00129604	0.648086	0.0019998
103	0.0071763	0.0118219	0.00230763	0.648086	0.00356069
104	0.00791394	0.0173226	0.00148366	0.648086	0.0022893
105	0.00628098	0.00818795	0.00223162	0.648086	0.0034434
106	0.00520751	0.00750376	0.00130719	0.648086	0.00201701
107	0.00569604	0.00800678	0.000957508	0.648086	0.00147744
108	0.00723652	0.0138588	0.00132748	0.648086	0.00204831
109	0.00682509	0.0111153	0.00177011	0.648086	0.00273129
110	0.00679892	0.0103136	0.00243769	0.648086	0.00376137
111	0.00725398	0.00932115	0.00192124	0.648086	0.00296449
112	0.00722071	0.0123452	0.00115791	0.648086	0.00178666
113	0.00772397	0.0134388	0.00130337	0.648086	0.00201111
114	0.00943077	0.0149764	0.00289207	0.648086	0.00446248
115	0.00619789	0.0108414	0.000977731	0.648086	0.00150864
116	0.00831381	0.0109563	0.00397632	0.648086	0.00613548
117	0.00827057	0.0131926	0.00129805	0.648086	0.00200291
118	0.00617215	0.00900046	0.00185533	0.648086	0.00286279
119	0.00491777	0.00909379	0.00077823	0.648086	0.00120081
120	0.00799573	0.0129837	0.00131857	0.648086	0.00203456
121	0.00664185	0.00899778	0.00187595	0.648086	0.0028946
122	0.00711272	0.0118631	0.00113896	0.648086	0.00175743
123	0.0071498	0.014684	0.00182843	0.648086	0.00282127
124	0.00820438	0.0125979	0.00134754	0.648086	0.00207927
125	0.00554717	0.00955803	0.00156644	0.648086	0.00241703
126	0.00597446	0.00964298	0.000933673	0.648086	0.00144066
127	0.00591012	0.0110979	0.0010654	0.648086	0.00164391
128	0.00872771	0.0154322	0.00166013	0.648086	0.00256159
129	0.0044809	0.00643203	0.000698042	0.648086	0.00107708
130	0.00801901	0.0134228	0.0012535	0.648086	0.00193415
131	0.00837162	0.0112068	0.00301758	0.648086	0.00465614
132	0.00533384	0.00637956	0.0020195	0.648086	0.00311609
133	0.00675458	0.0093906	0.00190303	0.648086	0.00293639
134	0.00667861	0.00905427	0.00128677	0.648086	0.00198549
135	0.00655803	0.0083047	0.00231109	0.648086	0.00356602
136	0.00457834	0.00695977	0.00141515	0.648086	0.00218358
137	0.00665702	0.0114	0.00193619	0.648086	0.00298756
138	0.00579906	0.0071889	0.00221219	0.648086	0.00341342
139	0.00861988	0.011812	0.00179236	0.648086	0.00276563
140	0.00860141	0.0116973	0.00244186	0.648086	0.0037678
141	0.00609504	0.00946083	0.00227507	0.648086	0.00351044
142	0.00617225	0.00684034	0.00131904	0.648086	0.00203528
143	0.00666132	0.010307	0.00168186	0.648086	0.00259512
144	0.00604889	0.00681887	0.00237239	0.648086	0.00366061
145	0.00903467	0.0173117	0.0017619	0.648086	0.00271862
146	0.0061222	0.00932077	0.000966842	0.648086	0.00149184
147	0.0089118	0.0153881	0.00405361	0.648086	0.00625475
148	0.00816885	0.0125875	0.00167874	0.648086	0.00259031
149	0.00642836	0.00830929	0.00128871	0.648086	0.00198849
150	0.0102576	0.0136912	0.00345641	0.648086	0.00533326
151	0.00759145	0.00993735	0.00169532	0.648086	0.0026159
152	0.00461031	0.00721797	0.00072089	0.648086	0.00111234
153	0.00829522	0.0104364	0.00329908	0.648086	0.0050905
154	0.00857388	0.00891667	0.00286458	0.648086	0.00442006
155	0.00735822	0.0142082	0.00151366	0.648086	0.00233558
156	0.0048357	0.00716222	0.00102082	0.648086	0.00157513
157	0.00450953	0.00632423	0.000780158	0.648086	0.00120379
158	0.00574547	0.00985377	0.00109739	0.648086	0.00169328
159	0.00537604	0.00853682	0.000864918	0.648086	0.00133457
160	0.00527448	0.00823146	0.00178142	0.648086	0.00274875
161	0.00454827	0.00496251	0.0012899	0.648086	0.00199032
162	0.0076019	0.0117069	0.00138152	0.648086	0.00213169
163	0.0086897	0.00865861	0.00365743	0.648086	0.00564344
164	0.00592619	0.00818827	0.00149714	0.648086	0.00231009
165	0.00614608	0.00834876	0.00106239	0.648086	0.00163927
166	0.00563345	0.00957316	0.000882119	0.648086	0.00136111
167	0.0043255	0.00662359	0.000789402	0.648086	0.00121805
168	0.00820791	0.0169516	0.00177185	0.648086	0.00273398
169	0.00739277	0.0109219	0.00201682	0.648086	0.00311197
170	0.00596045	0.0103761	0.00129055	0.648086	0.00199132
171	0.00632596	0.0113465	0.00112977	0.648086	0.00174324
172	0.00771173	0.0126974	0.00120851	0.648086	0.00186473
173	0.0129035	0.0236293	0.00204669	0.648086	0.00315805
174	0.00629329	0.00673138	0.00274511	0.648086	0.00423572
175	0.00562128	0.00895823	0.00136932	0.648086	0.00211288
176	0.00858631	0.00650016	0.00150218	0.648086	0.00231787
177	0.007511	0.0112287	0.00136472	0.648086	0.00210576
178	0.00529931	0.0066494	0.00168895	0.648086	0.00260605
179	0.0058045	0.00603364	0.00119819	0.648086	0.00184882
180	0.00697867	0.0119037	0.00163643	0.648086	0.00252502
181	0.00781983	0.0121671	0.00139427	0.648086	0.00215136
182	0.00517139	0.00768823	0.000813138	0.648086	0.00125468
183	0.00526576	0.00935621	0.000820067	0.648086	0.00126537
184	0.010311	0.0215841	0.00181682	0.648086	0.00280337
185	0.00729268	0.0104997	0.00132163	0.648086	0.00203928
186	0.00743475	0.0140714	0.00118676	0.648086	0.00183118
187	0.00827931	0.0153833	0.00189012	0.648086	0.00291647
188	0.00611052	0.00903442	0.00167403	0.648086	0.00258303
189	0.00516251	0.0076543	0.00103964	0.648086	0.00160417
190	0.00631769	0.0105069	0.00126909	0.648086	0.00195822
191	0.00623755	0.00994771	0.000987548	0.648086	0.00152379
192	0.00951256	0.0173152	0.00198768	0.648086	0.00306701
193	0.00595477	0.00970421	0.00140208	0.648086	0.00216342
194	0.00774656	0.0133824	0.00134041	0.648086	0.00206826
195	0.00579366	0.00925112	0.000922598	0.648086	0.00142357
196	0.00512641	0.0075496	0.00171044	0.648086	0.00263922
197	0.00588901	0.00659499	0.00171983	0.648086	0.00265371
198	0.00726243	0.00861177	0.00258414	0.648086	0.00398734
199	0.0104329	0.00961084	0.0062481	0.648086	0.00964086
200	0.00464262	0.00723353	0.00105484	0.648086	0.00162762
201	0.00690655	0.010283	0.0028724	0.648086	0.00443213
202	0.00656825	0.00995271	0.00149599	0.648086	0.00230833
203	0.00502439	0.00700805	0.00133758	0.648086	0.00206389
204	0.00551554	0.00783138	0.000854625	0.648086	0.00131869
205	0.00764514	0.0110071	0.0020431	0.648086	0.00315252
206	0.00735932	0.0102929	0.00125815	0.648086	0.00194133
207	0.00713217	0.0111448	0.00134438	0.648086	0.00207439
208	0.00688672	0.00961021	0.00137848	0.648086	0.002127
209	0.00822169	0.0126334	0.00134471	0.648086	0.00207489
210	0.00629346	0.0087155	0.00120903	0.648086	0.00186554
211	0.00812212	0.0111674	0.0026965	0.648086	0.00416072
212	0.00784554	0.0115665	0.00129435	0.648086	0.00199719
213	0.00581931	0.00844256	0.00100882	0.648086	0.00155661
214	0.0060552	0.00799634	0.00122	0.648086	0.00188247
215	0.00624118	0.009718	0.00115066	0.648086	0.00177548
216	0.00799545	0.0117891	0.00211265	0.648086	0.00325983
217	0.00747546	0.0124778	0.00128038	0.648086	0.00197564
218	0.00835918	0.0121357	0.00146889	0.648086	0.00226651
219	0.00537959	0.00742998	0.000965017	0.648086	0.00148903
220	0.00695059	0.0100984	0.00158189	0.648086	0.00244086
221	0.00795689	0.0122752	0.00132716	0.648086	0.00204781
222	0.00809958	0.0109508	0.00136419	0.648086	0.00210495
223	0.00596275	0.0103822	0.00100173	0.648086	0.00154568
224	0.00530049	0.00880406	0.000885448	0.648086	0.00136625
225	0.00715488	0.00916187	0.00168845	0.648086	0.00260529
226	0.00627651	0.0108419	0.001059	0.648086	0.00163405
227	0.00642222	0.00897959	0.00159977	0.648086	0.00246846
228	0.00610116	0.0075899	0.00162992	0.648086	0.00251498
229	0.00815372	0.0116308	0.00180481	0.648086	0.00278484
230	0.00528878	0.00891222	0.000914215	0.648086	0.00141064
231	0.0068176	0.00954331	0.00131547	0.648086	0.00202977
232	0.00673163	0.0077392	0.00190847	0.648086	0.00294477
233	0.00666524	0.00991782	0.00200577	0.648086	0.00309491
234	0.00630859	0.00989164	0.00128734	0.648086	0.00198637
235	0.00922764	0.0131887	0.00168075	0.648086	0.00259341
236	0.00683629	0.00976459	0.00196602	0.648086	0.00303358
237	0.00937603	0.0122564	0.00328331	0.648086	0.00506616
238	0.00491856	0.00747349	0.000806106	0.648086	0.00124383
239	0.00931754	0.0120966	0.00194347	0.648086	0.00299879
240	0.0073727	0.0103553	0.00175039	0.648086	0.00270085
241	0.00800315	0.0106497	0.00182934	0.648086	0.00282267
242	0.00604559	0.0106301	0.00148879	0.648086	0.00229722
243	0.0101539	0.0150467	0.00224444	0.648086	0.00346318
244	0.00673481	0.00849205	0.00107751	0.648086	0.00166261
245	0.00476989	0.00632508	0.00164452	0.648086	0.0025375
246	0.0115909	0.0183812	0.00332313	0.648086	0.0051276
247	0.00694073	0.010242	0.00160893	0.648086	0.0024826
248	0.0124017	0.0170123	0.00282162	0.648086	0.00435378
249	0.006318	0.0101195	0.000983627	0.648086	0.00151774
250	0.00927135	0.0125223	0.0016056	0.648086	0.00247744
251	0.00754935	0.0106741	0.00132394	0.648086	0.00204285
252	0.00689218	0.00987925	0.0014972	0.648086	0.0023102
253	0.00773806	0.0136604	0.00129268	0.648086	0.00199461
254	0.00789963	0.0138101	0.00133292	0.648086	0.0020567
255	0.00640724	0.00837927	0.00130071	0.648086	0.00200701
256	0.00743374	0.00954739	0.00357273	0.648086	0.00551275
257	0.0084555	0.0126619	0.00141513	0.648086	0.00218355
258	0.00689413	0.00763282	0.00206878	0.648086	0.00319213
259	0.00884176	0.00813783	0.00449589	0.648086	0.00693718
260	0.0095711	0.0151722	0.00201437	0.648086	0.00310818
261	0.0056995	0.00776627	0.000927926	0.648086	0.0014318
262	0.00500109	0.00593742	0.0014442	0.648086	0.00222841
263	0.00549481	0.00892145	0.00102927	0.648086	0.00158817
264	0.0065223	0.00981732	0.00108387	0.648086	0.00167242
265	0.00672193	0.0108563	0.00130231	0.648086	0.00200947
266	0.00566054	0.00905384	0.00100338	0.648086	0.00154822
267	0.00563982	0.00904706	0.00101019	0.648086	0.00155873
268	0.00817624	0.0106933	0.00321356	0.648086	0.00495854
269	0.00761588	0.00904803	0.00160411	0.648086	0.00247515
270	0.00805478	0.0138383	0.00138146	0.648086	0.0021316
271	0.00744747	0.0110318	0.00163378	0.648086	0.00252094
272	0.00586111	0.00977233	0.00105576	0.648086	0.00162904
273	0.00491959	0.00493729	0.00166607	0.648086	0.00257075
274	0.00778403	0.0123739	0.0019047	0.648086	0.00293896
275	0.00707474	0.0100813	0.00120414	0.648086	0.00185799
276	0.00646725	0.00841659	0.00140509	0.648086	0.00216806
277	0.00651308	0.00851416	0.00114488	0.648086	0.00176656
278	0.00622666	0.00840081	0.00122451	0.648086	0.00188943
279	0.00393422	0.00501961	0.000892987	0.648086	0.00137788
280	0.0141157	0.0192858	0.00332931	0.648086	0.00513714
281	0.00702324	0.0123408	0.00120007	0.648086	0.00185172
282	0.00714804	0.0126845	0.0011079	0.648086	0.0017095
283	0.00541034	0.00943248	0.000860051	0.648086	0.00132706
284	0.00701264	0.0101936	0.00151297	0.648086	0.00233452
285	0.00476567	0.00810016	0.000766948	0.648086	0.00118341
286	0.00836547	0.0116151	0.002262	0.648086	0.00349028
287	0.00756734	0.0127128	0.00229282	0.648086	0.00353783
288	0.007604	0.00646095	0.00489954	0.648086	0.00756002
289	0.00699345	0.0134605	0.0011215	0.648086	0.00173048
290	0.00766875	0.0102326	0.00169253	0.648086	0.00261158
291	0.00516932	0.00738405	0.00124669	0.648086	0.00192365
292	0.00761418	0.0106854	0.00125523	0.648086	0.00193682
293	0.00831119	0.0145646	0.00250778	0.648086	0.00386952
294	0.00674915	0.0105884	0.00113187	0.648086	0.00174649
295	0.00759509	0.0119069	0.00118991	0.648086	0.00183604
296	0.00892233	0.0102449	0.00204274	0.648086	0.00315195
297	0.00996933	0.0159704	0.00227993	0.648086	0.00351795
298	0.00645047	0.0090567	0.00101592	0.648086	0.00156757
299	0.0115463	0.0171183	0.00207508	0.648086	0.00320186
300	0.00616084	0.00909573	0.00114571	0.648086	0.00176783

## Sheet: Table S10
Table S10. Fitted results of 300 eggs' profile datas using NRGE with a sample size of 1000
Image no.	adRMSE	rms.ic	rms.pec	critical.c	the ratio
1	0.00984649	0.0144372	0.00801144	0.648086	0.0123617
2	0.00904354	0.00973666	0.00785731	0.648086	0.0121239
3	0.0124244	0.0166902	0.00965464	0.648086	0.0148972
4	0.00823909	0.0129882	0.00522438	0.648086	0.00806124
5	0.00769057	0.00929949	0.00640517	0.648086	0.00988321
6	0.00864272	0.0115462	0.00626741	0.648086	0.00967065
7	0.00892105	0.0115824	0.00706629	0.648086	0.0109033
8	0.0222619	0.0249739	0.0192004	0.648086	0.0296263
9	0.0109677	0.0205013	0.0092888	0.648086	0.0143327
10	0.0166508	0.0204834	0.0154148	0.648086	0.0237851
11	0.011419	0.0133077	0.00899417	0.648086	0.013878
12	0.00701273	0.00815814	0.00555584	0.648086	0.0085727
13	0.0091486	0.0157222	0.00490531	0.648086	0.00756891
14	0.00917907	0.0103949	0.00760463	0.648086	0.011734
15	0.0144679	0.0177586	0.0118085	0.648086	0.0182206
16	0.00663328	0.0100381	0.00370124	0.648086	0.00571103
17	0.0108546	0.0136783	0.00890546	0.648086	0.0137412
18	0.00780758	0.010334	0.00631138	0.648086	0.00973849
19	0.0163637	0.0250688	0.0127131	0.648086	0.0196164
20	0.00759747	0.00906393	0.00602139	0.648086	0.00929104
21	0.0075164	0.0137264	0.00531206	0.648086	0.00819654
22	0.0080097	0.0127737	0.00538858	0.648086	0.00831461
23	0.00723566	0.00907177	0.00530214	0.648086	0.00818124
24	0.0129964	0.0169312	0.01022	0.648086	0.0157695
25	0.00955509	0.0110347	0.00834412	0.648086	0.012875
26	0.00738737	0.00896402	0.00551049	0.648086	0.00850272
27	0.0132938	0.0158921	0.0100882	0.648086	0.0155662
28	0.00612883	0.00746145	0.00515325	0.648086	0.0079515
29	0.0101171	0.0110873	0.00856595	0.648086	0.0132173
30	0.00666188	0.0102076	0.00437324	0.648086	0.00674793
31	0.00712108	0.00864949	0.00536027	0.648086	0.00827093
32	0.0089993	0.0101538	0.00710283	0.648086	0.0109597
33	0.0149976	0.0182076	0.0113252	0.648086	0.0174748
34	0.00988736	0.0120908	0.00758634	0.648086	0.0117058
35	0.00912869	0.012214	0.00908316	0.648086	0.0140154
36	0.00883685	0.0100633	0.00892604	0.648086	0.0137729
37	0.0131058	0.0170419	0.0104806	0.648086	0.0161717
38	0.00749423	0.00839442	0.006108	0.648086	0.00942468
39	0.0115309	0.0139988	0.0101666	0.648086	0.0156872
40	0.0111594	0.0132547	0.00878668	0.648086	0.0135579
41	0.00735722	0.0108254	0.00519054	0.648086	0.00800904
42	0.0158115	0.0195295	0.0137124	0.648086	0.0211584
43	0.0141444	0.0232754	0.00955492	0.648086	0.0147433
44	0.0154808	0.0191715	0.0135248	0.648086	0.0208689
45	0.0100003	0.0109326	0.00809104	0.648086	0.0124845
46	0.0141236	0.0198905	0.00950695	0.648086	0.0146693
47	0.00927037	0.0117631	0.00642684	0.648086	0.00991666
48	0.00750971	0.00951721	0.00711814	0.648086	0.0109833
49	0.0133842	0.0148381	0.0105134	0.648086	0.0162223
50	0.00738398	0.0107261	0.00510893	0.648086	0.0078831
51	0.0116252	0.0206984	0.00647783	0.648086	0.00999532
52	0.0074859	0.00838412	0.00667134	0.648086	0.0102939
53	0.0074869	0.0105081	0.00444417	0.648086	0.00685737
54	0.0125686	0.0157218	0.0125675	0.648086	0.0193917
55	0.0174732	0.0250659	0.0149729	0.648086	0.0231033
56	0.00913519	0.010366	0.0072504	0.648086	0.0111874
57	0.00882496	0.0106222	0.00662187	0.648086	0.0102176
58	0.00739819	0.00872945	0.0056567	0.648086	0.00872832
59	0.0101521	0.0121876	0.00912951	0.648086	0.0140869
60	0.0116838	0.0135038	0.0107594	0.648086	0.0166017
61	0.0100036	0.0126102	0.00855359	0.648086	0.0131982
62	0.00897638	0.010145	0.00731915	0.648086	0.0112935
63	0.0204486	0.0238708	0.0151192	0.648086	0.0233291
64	0.00907625	0.0107109	0.00823942	0.648086	0.0127135
65	0.0167713	0.0208772	0.0137305	0.648086	0.0211862
66	0.0223442	0.0331678	0.0212502	0.648086	0.0327892
67	0.0179419	0.0250253	0.013623	0.648086	0.0210204
68	0.0178348	0.0239539	0.0173555	0.648086	0.0267796
69	0.0184933	0.0406994	0.0150111	0.648086	0.0231621
70	0.00820323	0.0130652	0.00532283	0.648086	0.00821316
71	0.012005	0.0139065	0.0130503	0.648086	0.0201367
72	0.00879689	0.00888925	0.00797387	0.648086	0.0123037
73	0.0126136	0.013546	0.0104442	0.648086	0.0161155
74	0.0117757	0.0131799	0.00880852	0.648086	0.0135916
75	0.00849006	0.0112934	0.00579032	0.648086	0.0089345
76	0.00749914	0.00902011	0.0046178	0.648086	0.00712528
77	0.00946352	0.0154866	0.00599294	0.648086	0.00924715
78	0.00871873	0.0116406	0.00634633	0.648086	0.00979243
79	0.00707914	0.00766162	0.00600901	0.648086	0.00927194
80	0.00696936	0.00997954	0.00449918	0.648086	0.00694226
81	0.00862641	0.00970959	0.0065881	0.648086	0.0101655
82	0.00808403	0.0094191	0.00739997	0.648086	0.0114182
83	0.0069294	0.00927754	0.00539339	0.648086	0.00832204
84	0.00598729	0.00811637	0.00397289	0.648086	0.0061302
85	0.00800806	0.00934029	0.00635525	0.648086	0.00980619
86	0.00880959	0.011992	0.00597697	0.648086	0.0092225
87	0.00869778	0.0107071	0.00607435	0.648086	0.00937276
88	0.00968321	0.0129445	0.00866045	0.648086	0.0133631
89	0.0103083	0.0114531	0.00881089	0.648086	0.0135952
90	0.00983964	0.0117712	0.00971535	0.648086	0.0149908
91	0.0080998	0.013798	0.00609218	0.648086	0.00940027
92	0.00781855	0.00891455	0.00660453	0.648086	0.0101908
93	0.00743942	0.00951957	0.00617948	0.648086	0.00953497
94	0.00989951	0.0131842	0.00882602	0.648086	0.0136186
95	0.0106324	0.0114071	0.0103673	0.648086	0.0159968
96	0.011159	0.012374	0.010199	0.648086	0.0157371
97	0.00778086	0.0113246	0.00546328	0.648086	0.00842987
98	0.00781573	0.00802826	0.00700582	0.648086	0.01081
99	0.00717428	0.0107065	0.00459809	0.648086	0.00709488
100	0.0103696	0.0128348	0.0109092	0.648086	0.016833
101	0.00655513	0.00775607	0.00514267	0.648086	0.00793517
102	0.00706363	0.00812572	0.00613204	0.648086	0.00946177
103	0.00820731	0.0131826	0.00678762	0.648086	0.0104733
104	0.00869246	0.0160637	0.00590018	0.648086	0.00910401
105	0.00739192	0.0076756	0.00669307	0.648086	0.0103275
106	0.00912793	0.00999085	0.00872103	0.648086	0.0134566
107	0.00698524	0.00761314	0.00563382	0.648086	0.00869301
108	0.00995885	0.0114594	0.00773306	0.648086	0.0119322
109	0.00854632	0.00943021	0.00860486	0.648086	0.0132773
110	0.00888907	0.00997994	0.00900759	0.648086	0.0138988
111	0.00778491	0.0129771	0.0052059	0.648086	0.00803273
112	0.00787469	0.0101084	0.00617529	0.648086	0.00952851
113	0.00962625	0.0133273	0.00759069	0.648086	0.0117125
114	0.0105013	0.0126743	0.0082195	0.648086	0.0126827
115	0.0108305	0.0127593	0.0105643	0.648086	0.0163007
116	0.0106964	0.0134989	0.0104296	0.648086	0.016093
117	0.00880232	0.0159024	0.00554453	0.648086	0.00855525
118	0.00927319	0.0110008	0.00848826	0.648086	0.0130974
119	0.00788939	0.00932292	0.00712855	0.648086	0.0109994
120	0.00943403	0.0112604	0.00794387	0.648086	0.0122574
121	0.00737959	0.0127243	0.0048452	0.648086	0.00747617
122	0.0093662	0.0125768	0.00828616	0.648086	0.0127856
123	0.00795448	0.0104594	0.00641305	0.648086	0.00989537
124	0.00866656	0.0106783	0.0062866	0.648086	0.00970026
125	0.00820203	0.0108831	0.00742946	0.648086	0.0114637
126	0.00642855	0.0119356	0.00429238	0.648086	0.00662317
127	0.00861873	0.0107308	0.00806752	0.648086	0.0124482
128	0.00966216	0.0119792	0.00736163	0.648086	0.011359
129	0.00545471	0.00901669	0.00368689	0.648086	0.0056889
130	0.0102442	0.0129531	0.0073502	0.648086	0.0113414
131	0.0093941	0.0114118	0.00748059	0.648086	0.0115426
132	0.00743346	0.00857954	0.00560695	0.648086	0.00865156
133	0.0087935	0.00937298	0.00807338	0.648086	0.0124573
134	0.0100079	0.0142877	0.00717192	0.648086	0.0110663
135	0.00975876	0.0113809	0.00874855	0.648086	0.0134991
136	0.00726155	0.00806924	0.00718067	0.648086	0.0110798
137	0.00817632	0.0104885	0.00633046	0.648086	0.00976794
138	0.00728695	0.00914177	0.00585058	0.648086	0.00902747
139	0.0100774	0.0115688	0.00790479	0.648086	0.0121971
140	0.00877964	0.0110845	0.00600615	0.648086	0.00926752
141	0.00921688	0.0111193	0.00955948	0.648086	0.0147503
142	0.00946632	0.0131576	0.00633242	0.648086	0.00977096
143	0.0112239	0.0135366	0.00975622	0.648086	0.0150539
144	0.00691005	0.00917321	0.00487342	0.648086	0.00751972
145	0.0151584	0.0207864	0.0136487	0.648086	0.02106
146	0.0108687	0.0124988	0.00981185	0.648086	0.0151397
147	0.0102516	0.0130612	0.0105526	0.648086	0.0162827
148	0.0147114	0.0190503	0.0117264	0.648086	0.0180939
149	0.0078405	0.0109975	0.00496584	0.648086	0.00766232
150	0.0111805	0.0153666	0.00794595	0.648086	0.0122606
151	0.00981977	0.0109225	0.00714528	0.648086	0.0110252
152	0.00730015	0.00795273	0.00705517	0.648086	0.0108862
153	0.00921464	0.0110964	0.00622151	0.648086	0.00959982
154	0.0104635	0.0115428	0.0071141	0.648086	0.0109771
155	0.01194	0.0154051	0.0127129	0.648086	0.0196161
156	0.0073282	0.00781506	0.00698464	0.648086	0.0107773
157	0.00471294	0.00577224	0.00316626	0.648086	0.00488555
158	0.00675956	0.00957571	0.0039031	0.648086	0.00602251
159	0.00564084	0.0068493	0.00401072	0.648086	0.00618856
160	0.00756209	0.00899531	0.00778982	0.648086	0.0120197
161	0.00551105	0.00745737	0.00336248	0.648086	0.00518833
162	0.00843457	0.0112549	0.0062529	0.648086	0.00964825
163	0.0090502	0.0111431	0.00554114	0.648086	0.00855001
164	0.00705971	0.00739523	0.00569175	0.648086	0.00878241
165	0.00775355	0.00871609	0.00638347	0.648086	0.00984974
166	0.00663871	0.0081861	0.00503241	0.648086	0.00776504
167	0.00713228	0.010207	0.0051634	0.648086	0.00796715
168	0.00967338	0.0129159	0.00826912	0.648086	0.0127593
169	0.00915993	0.00979031	0.00947919	0.648086	0.0146265
170	0.00984356	0.0115396	0.00938099	0.648086	0.0144749
171	0.00846505	0.0110448	0.00729325	0.648086	0.0112535
172	0.00752609	0.00920882	0.00671541	0.648086	0.0103619
173	0.0170053	0.020674	0.0168014	0.648086	0.0259247
174	0.00734897	0.00861598	0.00619352	0.648086	0.00955664
175	0.00749376	0.00858699	0.00704863	0.648086	0.0108761
176	0.010822	0.0166513	0.0096095	0.648086	0.0148275
177	0.0112668	0.0126019	0.0101233	0.648086	0.0156203
178	0.00588278	0.00716776	0.00404688	0.648086	0.00624435
179	0.00842074	0.0139881	0.00652386	0.648086	0.0100664
180	0.0100892	0.0133177	0.00940259	0.648086	0.0145083
181	0.0100092	0.0113432	0.00892006	0.648086	0.0137637
182	0.00864967	0.00984192	0.00645271	0.648086	0.00995657
183	0.00952593	0.0141665	0.00641503	0.648086	0.00989842
184	0.0140633	0.018017	0.0137787	0.648086	0.0212606
185	0.00754726	0.0103936	0.00454986	0.648086	0.00702046
186	0.0125869	0.0172896	0.0112686	0.648086	0.0173875
187	0.0140062	0.0168671	0.0140567	0.648086	0.0216896
188	0.00753426	0.00841663	0.00617278	0.648086	0.00952464
189	0.00673794	0.00807016	0.00542458	0.648086	0.00837016
190	0.00752905	0.00907637	0.00623563	0.648086	0.00962162
191	0.00783729	0.0094174	0.00501409	0.648086	0.00773677
192	0.0107649	0.0133382	0.00986049	0.648086	0.0152148
193	0.00821478	0.00978377	0.00828331	0.648086	0.0127812
194	0.00864432	0.0104678	0.00762431	0.648086	0.0117643
195	0.00736008	0.00831769	0.00548398	0.648086	0.00846182
196	0.00553857	0.00685247	0.004542	0.648086	0.00700833
197	0.00792835	0.00966231	0.00654768	0.648086	0.0101031
198	0.00777204	0.00831741	0.00583893	0.648086	0.0090095
199	0.019241	0.038555	0.0134439	0.648086	0.020744
200	0.00758405	0.0111352	0.00507291	0.648086	0.00782753
201	0.00911433	0.010814	0.00953144	0.648086	0.0147071
202	0.00829265	0.0108852	0.00575626	0.648086	0.00888195
203	0.00698124	0.00819751	0.00449773	0.648086	0.00694002
204	0.00718837	0.0128525	0.00490451	0.648086	0.00756768
205	0.0187263	0.0216228	0.0153699	0.648086	0.0237159
206	0.00731196	0.00730936	0.00632119	0.648086	0.00975364
207	0.0104096	0.010123	0.00984646	0.648086	0.0151931
208	0.0114187	0.0115577	0.0106812	0.648086	0.0164811
209	0.0130054	0.0133632	0.0128465	0.648086	0.0198222
210	0.00908003	0.00930151	0.00882681	0.648086	0.0136198
211	0.0100078	0.0121761	0.00904318	0.648086	0.0139537
212	0.00917368	0.0103381	0.0079995	0.648086	0.0123433
213	0.00758421	0.00749362	0.00693551	0.648086	0.0107015
214	0.0099695	0.00971099	0.00943324	0.648086	0.0145555
215	0.00930251	0.0109728	0.00838044	0.648086	0.0129311
216	0.00980113	0.010196	0.00933722	0.648086	0.0144074
217	0.0159347	0.0188453	0.0137025	0.648086	0.0211431
218	0.0118406	0.0113834	0.0126609	0.648086	0.0195358
219	0.00645499	0.00643445	0.00587381	0.648086	0.00906332
220	0.00955175	0.00923326	0.00865231	0.648086	0.0133506
221	0.0102227	0.00925185	0.0109781	0.648086	0.0169393
222	0.00785716	0.00950502	0.00563152	0.648086	0.00868946
223	0.00951996	0.0103544	0.00879493	0.648086	0.0135706
224	0.00825439	0.00869219	0.00876861	0.648086	0.01353
225	0.00757927	0.00744438	0.00620386	0.648086	0.00957259
226	0.0105762	0.0119614	0.00783221	0.648086	0.0120851
227	0.00960571	0.00893475	0.0104879	0.648086	0.0161829
228	0.00945071	0.00918087	0.00798575	0.648086	0.0123221
229	0.00949167	0.0104544	0.00834357	0.648086	0.0128742
230	0.0102425	0.0110286	0.0102084	0.648086	0.0157516
231	0.00936111	0.00922078	0.0084056	0.648086	0.0129699
232	0.0111655	0.0113834	0.00827507	0.648086	0.0127685
233	0.00912019	0.0118518	0.0073262	0.648086	0.0113044
234	0.00914672	0.00988144	0.00835178	0.648086	0.0128868
235	0.0144351	0.0158884	0.0138019	0.648086	0.0212965
236	0.0351364	0.0447762	0.0339012	0.648086	0.0523097
237	0.00983036	0.00962851	0.00902748	0.648086	0.0139295
238	0.00961025	0.00996125	0.00937193	0.648086	0.0144609
239	0.0106381	0.0105862	0.00825944	0.648086	0.0127444
240	0.0106615	0.0101945	0.0101858	0.648086	0.0157167
241	0.00916693	0.00938925	0.00867327	0.648086	0.0133829
242	0.00958039	0.00948896	0.010032	0.648086	0.0154794
243	0.0121114	0.0126867	0.0126884	0.648086	0.0195782
244	0.00899601	0.00809745	0.00779407	0.648086	0.0120263
245	0.00786662	0.00777423	0.00846932	0.648086	0.0130682
246	0.0139747	0.018893	0.0134845	0.648086	0.0208066
247	0.010749	0.0148998	0.00706604	0.648086	0.0109029
248	0.0241965	0.0341074	0.018313	0.648086	0.0282571
249	0.0102219	0.0107549	0.00962184	0.648086	0.0148465
250	0.0120065	0.0122466	0.0111894	0.648086	0.0172653
251	0.0110337	0.0110078	0.00987104	0.648086	0.0152311
252	0.0148955	0.0155563	0.0129567	0.648086	0.0199923
253	0.014123	0.0168065	0.0157207	0.648086	0.0242572
254	0.0120581	0.0142564	0.0112278	0.648086	0.0173245
255	0.00981863	0.00931205	0.00779496	0.648086	0.0120277
256	0.0121256	0.0128582	0.0115029	0.648086	0.0177491
257	0.0111814	0.0103198	0.0116871	0.648086	0.0180333
258	0.00755078	0.013604	0.00510923	0.648086	0.00788356
259	0.009065	0.00982605	0.00668835	0.648086	0.0103202
260	0.0118758	0.0156586	0.0101408	0.648086	0.0156474
261	0.00621339	0.00759833	0.00486974	0.648086	0.00751404
262	0.00535603	0.0067328	0.00363368	0.648086	0.00560678
263	0.00783258	0.00851801	0.00628593	0.648086	0.00969923
264	0.00860827	0.0085773	0.00745839	0.648086	0.0115083
265	0.00941886	0.0111988	0.00793038	0.648086	0.0122366
266	0.00862443	0.0097259	0.00808496	0.648086	0.0124751
267	0.0122025	0.0138142	0.0113176	0.648086	0.0174631
268	0.00762509	0.00950857	0.00589248	0.648086	0.00909213
269	0.00868048	0.00790596	0.00665932	0.648086	0.0102754
270	0.0127418	0.0146517	0.0129891	0.648086	0.0200423
271	0.00876352	0.00858543	0.00858659	0.648086	0.0132492
272	0.00865543	0.0104622	0.00806666	0.648086	0.0124469
273	0.00581729	0.00925831	0.00375461	0.648086	0.00579338
274	0.009186	0.016265	0.00674018	0.648086	0.0104001
275	0.00981314	0.0106048	0.00797908	0.648086	0.0123118
276	0.00739042	0.00746569	0.00643464	0.648086	0.00992869
277	0.00784974	0.00800751	0.00679461	0.648086	0.0104841
278	0.00751819	0.00735961	0.00680318	0.648086	0.0104973
279	0.00498171	0.00701538	0.00300585	0.648086	0.00463804
280	0.0160071	0.0189089	0.0145326	0.648086	0.0224239
281	0.00932626	0.0103506	0.00886085	0.648086	0.0136723
282	0.0084325	0.0122321	0.00517877	0.648086	0.00799088
283	0.00875228	0.0106312	0.0070661	0.648086	0.010903
284	0.00682033	0.0103642	0.00485887	0.648086	0.00749727
285	0.00629554	0.0078439	0.00515181	0.648086	0.00794928
286	0.00967185	0.0103997	0.0084839	0.648086	0.0130907
287	0.0112859	0.0129701	0.0108369	0.648086	0.0167214
288	0.00825911	0.00899427	0.00686187	0.648086	0.0105879
289	0.0104981	0.0137538	0.00993124	0.648086	0.015324
290	0.00850535	0.00821417	0.00738602	0.648086	0.0113967
291	0.0104827	0.0107269	0.00990666	0.648086	0.015286
292	0.0111995	0.0118519	0.0110766	0.648086	0.0170913
293	0.0118104	0.012183	0.0111748	0.648086	0.0172428
294	0.0111292	0.0128444	0.00983666	0.648086	0.015178
295	0.0125006	0.0145564	0.0117353	0.648086	0.0181076
296	0.0101129	0.0095806	0.00875805	0.648086	0.0135137
297	0.0152335	0.0166381	0.0153341	0.648086	0.0236605
298	0.00819284	0.00959452	0.00559184	0.648086	0.00862823
299	0.0136	0.0155284	0.0104026	0.648086	0.0160512
300	0.0120565	0.0136018	0.0124189	0.648086	0.0191625

[truncated: 15 more sheets: Table S11, Table S12, Table S13, Table S14, Table S15, Table S16, Table S17, Table S18, Table S19, Table S20, Table S21, Table S22, Table S23, Table S24, Read Me]
